# Supplementary material for: Poly[[tetra­aqua­bis[μ4-2,2′-(p-phenyl­ene­di­oxy)diacetato][μ2-2,2′-(p-phenyl­ene­di­oxy)diacetato]dierbium(III)] hexa­hydrate]
Source: Acta Crystallogr Sect E Struct Rep Online. 2009 Nov 11;65(Pt 12):m1551–2. doi: 10.1107/S1600536809046613 (PMC2971814; doi:10.1107/S1600536809046613)
Supplement: Supplementary file 1 [file e-65-m1551-sup1.cif]

##############################################################################
###                                                                        ###
###        Electronic paper (Acta Crystallographica Section E)             ###
###                                                                        ###
##############################################################################
#                                                                            #
# This CIF contains the data in a paper accepted for publication in Acta     #
# Crystallographica Section E. It conforms to the requirements of Notes      #
# for Authors for Section E, and has been peer reviewed under the auspices   #
# of the IUCr Commission on Journals.                                        #
#                                                                            #
# Full details of the Crystallographic Information File format               #
# are given in the paper "The Crystallographic Information File (CIF):       #
# a New Standard Archive File for Crystallography" by S. R. Hall, F. H.      #
# Allen and I. D. Brown [Acta Cryst. (1991), A47, 655-685].                  #
#                                                                            #
# The current version of the core CIF dictionary is obtainable from          #
# ftp://ftp.iucr.org/pub/cif_core.dic. The current version number is 2.4.    #
#                                                                            #
# Software is freely available for graphical display of the structure(s) in  #
# this CIF.  For information consult the CIF home page http://www.iucr.org/  #
# cif/home.html                                                              #
#                                                                            #
# This file may be used for bona fide research purposes within the           #
# scientific community so long as proper attribution is given to the journal # 
# article from which it was obtained.                                        #
#                                                                            #
##############################################################################
                                             
data_global
_audit_creation_method     'form.cif (version 2.0)'
_journal_data_validation_number     ?
_journal_date_recd_electronic     2009-10-19
_journal_date_accepted     2009-11-05
_journal_name_full     'Acta Crystallographica, Section E'
_journal_year     2009
_journal_volume     65
_journal_issue     12
_journal_page_first     m1551
_journal_page_last     m1552
_journal_paper_category     QM
_journal_coeditor_code     ZL2248
_publ_contact_author_name     'Dan-Yi Wei'
_publ_contact_author_address
;
   State Key Lab. Base of Novel Functional Materials and Preparation Science
   Faculty of Materials Science and Chemical Engineering
   Ningbo University
   Ningbo, Zhejiang
   315211, People's Republic of China
;
_publ_contact_author_email     weidanyi@nbu.edu.cn
_publ_contact_author_fax     '086 574 87600786'
_publ_contact_author_phone     '086 574 87600734'
_publ_section_title
;\
Poly[[tetraaquabis[\m~4~-2,2'-(<i>p</i>-phenylenedioxy)diacetato][\m~2~-2,2'-\
(<i>p</i>-phenylenedioxy)diacetato]dierbium(III)] hexahydrate]
;
loop_
    _publ_author_name
    _publ_author_footnote
    _publ_author_address
    'Dan-Yi Wei' ?
;
State Key Laboratory Base of Novel Functional Materials and Preparation Science
Faculty of Materials Science and Chemical Engineering
Ningbo University
Ningbo, Zhejiang 315211, People's Republic of China
;
    'Yan-Guang Zhang' ?
;
State Key Laboratory Base of Novel Functional Materials and Preparation Science
Faculty of Materials Science and Chemical Engineering
Ningbo University
Ningbo, Zhejiang 315211, People's Republic of China
;
    'Mei-Li Wang' ?
;
State Key Laboratory Base of Novel Functional Materials and Preparation Science
Faculty of Materials Science and Chemical Engineering
Ningbo University
Ningbo, Zhejiang 315211, People's Republic of China
;
    'Zhen-Ke Zhu' ?
;
State Key Laboratory Base of Novel Functional Materials and Preparation Science
Faculty of Materials Science and Chemical Engineering
Ningbo University
Ningbo, Zhejiang 315211, People's Republic of China
;
_publ_section_synopsis     .
data_I
_audit_creation_method     SHELXL-97
_chemical_name_systematic
;
Poly[[tetraaquabis[\m~4~-2,2'-(<i>p</i>-phenylenedioxy)diacetato][\m~2~-
2,2'-(<i>p</i>-phenylenedioxy)diacetato]dierbium(III)] hexahydrate]
;
_chemical_name_common     ?
_chemical_formula_moiety     'C30 H32 Er2 O22, 6(H2 O)'
_chemical_formula_sum     'C30 H44 Er2 O28'
_chemical_formula_iupac     '[Er2 (C10 H8 O6)3 (H2 O1)4], 6H2 O'
_chemical_formula_weight     1187.17
_chemical_melting_point     ?
_symmetry_cell_setting     triclinic
_symmetry_space_group_name_H-M     'P -1'
_symmetry_space_group_name_Hall     '-P 1'
loop_
    _symmetry_equiv_pos_as_xyz
    'x, y, z'
    '-x, -y, -z'
_cell_length_a     8.5993(17)
_cell_length_b     9.6356(19)
_cell_length_c     12.689(3)
_cell_angle_alpha     102.46(3)
_cell_angle_beta     95.28(3)
_cell_angle_gamma     106.69(3)
_cell_volume     970.0(4)
_cell_formula_units_Z     1
_cell_measurement_reflns_used     8985
_cell_measurement_theta_min     3.15
_cell_measurement_theta_max     27.45
_cell_measurement_temperature     298(2)
_exptl_crystal_description     block
_exptl_crystal_colour     pink
_exptl_crystal_size_max     0.43
_exptl_crystal_size_mid     0.29
_exptl_crystal_size_min     0.15
_exptl_crystal_density_diffrn     2.032
_exptl_crystal_density_meas     ?
_exptl_crystal_density_method     'not measured'
_exptl_crystal_F_000     584
_exptl_absorpt_coefficient_mu     4.400
_exptl_absorpt_correction_type     'multi-scan'
_exptl_absorpt_process_details     '(ABSCOR; Higashi, 1995)'
_exptl_absorpt_correction_T_min     0.312
_exptl_absorpt_correction_T_max     0.535
_exptl_special_details
;
;
_diffrn_ambient_temperature     298(2)
_diffrn_radiation_type     MoK\a
_diffrn_radiation_wavelength     0.71073
_diffrn_radiation_source     'fine-focus sealed tube'
_diffrn_radiation_monochromator     graphite
_diffrn_measurement_device_type     'Rigaku R-AXIS RAPID'
_diffrn_measurement_method     \w
_diffrn_detector_area_resol_mean     0
_diffrn_reflns_number     9659
_diffrn_reflns_av_R_equivalents     0.0296
_diffrn_reflns_av_sigmaI/netI     0.0337
_diffrn_reflns_theta_min     3.15
_diffrn_reflns_theta_max     27.46
_diffrn_reflns_theta_full     27.46
_diffrn_measured_fraction_theta_max     0.991
_diffrn_measured_fraction_theta_full     0.991
_diffrn_reflns_limit_h_min     -9
_diffrn_reflns_limit_h_max     11
_diffrn_reflns_limit_k_min     -12
_diffrn_reflns_limit_k_max     12
_diffrn_reflns_limit_l_min     -16
_diffrn_reflns_limit_l_max     16
_diffrn_standards_number     0
_diffrn_standards_interval_count     0
_diffrn_standards_interval_time     0
_diffrn_standards_decay_%     no
_refine_special_details
;
Refinement of <i>F</i>^2^ against ALL reflections. The weighted <i>R</i>-factor
<i>wR</i> and goodness of fit <i>S</i> are based on <i>F</i>^2^, conventional
<i>R</i>-factors <i>R</i> are based on <i>F</i>, with <i>F</i> set to zero for
negative <i>F</i>^2^. The threshold expression of <i>F</i>^2^ >
\s(<i>F</i>^2^) is used only for calculating <i>R</i>-factors(gt) <i>etc</i>.
and is not relevant to the choice of reflections for refinement.
<i>R</i>-factors based on <i>F</i>^2^ are statistically about twice as large
as those based on <i>F</i>, and <i>R</i>- factors based on ALL data will be
even larger.
;
_reflns_number_total     4403
_reflns_number_gt     4219
_reflns_threshold_expression     I>2\s(I)
_refine_ls_structure_factor_coef     Fsqd
_refine_ls_matrix_type     full
_refine_ls_R_factor_all     0.0210
_refine_ls_R_factor_gt     0.0190
_refine_ls_wR_factor_gt     0.0438
_refine_ls_wR_factor_ref     0.0443
_refine_ls_goodness_of_fit_ref     1.170
_refine_ls_restrained_S_all     1.173
_refine_ls_number_reflns     4403
_refine_ls_number_parameters     271
_refine_ls_number_restraints     1
_refine_ls_hydrogen_treatment     constr
_refine_ls_weighting_scheme     calc
_refine_ls_weighting_details
         'calc w=1/[\s^2^(Fo^2^)+(0.0129P)^2^+0.5344P] where P=(Fo^2^+2Fc^2^)/3'
_atom_sites_solution_hydrogens     geom
_atom_sites_solution_primary     direct
_atom_sites_solution_secondary     difmap
_refine_ls_shift/su_max     0.001
_refine_ls_shift/su_mean     0.000
_refine_diff_density_max     0.456
_refine_diff_density_min     -1.079
_refine_ls_extinction_method     none
_refine_ls_extinction_coef     ?
loop_
    _atom_type_symbol
    _atom_type_description
    _atom_type_scat_dispersion_real
    _atom_type_scat_dispersion_imag
    _atom_type_scat_source
    'C' 'C' 0.0033 0.0016
                         'International Tables Vol C Tables 4.2.6.8 and 6.1.1.4'
    'H' 'H' 0.0000 0.0000
                         'International Tables Vol C Tables 4.2.6.8 and 6.1.1.4'
    'Er' 'Er' -0.2586 4.9576
                         'International Tables Vol C Tables 4.2.6.8 and 6.1.1.4'
    'O' 'O' 0.0106 0.0060
                         'International Tables Vol C Tables 4.2.6.8 and 6.1.1.4'
_computing_data_collection     'RAPID-AUTO (Rigaku, 1998)'
_computing_cell_refinement     'RAPID-AUTO (Rigaku, 1998)'
_computing_data_reduction     'CrystalStructure (Rigaku/MSC, 2002)'
_computing_structure_solution     'SHELXS97 (Sheldrick, 2008)'
_computing_structure_refinement     'SHELXL97 (Sheldrick, 2008)'
_computing_molecular_graphics     'ORTEPII (Johnson, 1976)'
_computing_publication_material     'SHELXL97 (Sheldrick, 2008)'
loop_
    _atom_site_type_symbol
    _atom_site_label
    _atom_site_fract_x
    _atom_site_fract_y
    _atom_site_fract_z
    _atom_site_U_iso_or_equiv
    _atom_site_adp_type
    _atom_site_calc_flag
    _atom_site_refinement_flags
    _atom_site_occupancy
    _atom_site_disorder_assembly
    _atom_site_disorder_group
    Er Er1 0.869905(13) 0.797688(12) -0.007667(8) 0.01362(4) Uani d . 1 . .
    O O1 0.7733(2) 0.9698(2) 0.10577(15) 0.0238(4) Uani d . 1 . .
    O O2 0.9134(2) 1.2049(2) 0.10636(14) 0.0220(4) Uani d . 1 . .
    O O3 0.5844(2) 1.0620(2) 0.24732(14) 0.0230(4) Uani d . 1 . .
    O O4 0.7484(3) 0.8777(2) 0.61490(15) 0.0307(5) Uani d . 1 . .
    O O5 0.8979(2) 1.0035(2) 0.90125(13) 0.0189(4) Uani d . 1 . .
    O O6 0.7683(3) 0.7795(2) 0.79481(15) 0.0295(5) Uani d . 1 . .
    O O7 1.0417(2) 0.6690(2) 0.07609(14) 0.0224(4) Uani d . 1 . .
    O O8 0.8399(2) 0.7140(2) 0.15645(15) 0.0239(4) Uani d . 1 . .
    O O9 0.9096(3) 0.5949(3) 0.32042(15) 0.0267(5) Uani d . 1 . .
    O O10 0.7747(2) 0.5361(2) -0.08718(17) 0.0293(5) Uani d . 1 . .
    H H10D 0.8146 0.4726 -0.0746 0.044 Uiso d . 1 . .
    H H10C 0.6899 0.4916 -0.1317 0.044 Uiso d . 1 . .
    O O11 0.5849(3) 0.7150(3) -0.03432(19) 0.0386(6) Uani d . 1 . .
    H H11D 0.5209 0.7517 -0.0033 0.058 Uiso d . 1 . .
    H H11C 0.5269 0.6420 -0.0823 0.058 Uiso d . 1 . .
    C C1 0.8034(3) 1.1075(3) 0.13378(19) 0.0173(5) Uani d . 1 . .
    C C2 0.6953(4) 1.1713(3) 0.2068(2) 0.0235(6) Uani d . 1 . .
    H H2B 0.7656 1.2496 0.2684 0.028 Uiso calc R 1 . .
    H H2A 0.6324 1.2167 0.1655 0.028 Uiso calc R 1 . .
    C C3 0.6421(3) 1.0209(3) 0.3382(2) 0.0211(6) Uani d . 1 . .
    C C4 0.5518(4) 0.8850(4) 0.3518(2) 0.0339(7) Uani d . 1 . .
    H H4A 0.4639 0.8225 0.2982 0.041 Uiso calc R 1 . .
    C C5 0.5904(4) 0.8402(4) 0.4447(2) 0.0360(7) Uani d . 1 . .
    H H5A 0.5279 0.7483 0.4534 0.043 Uiso calc R 1 . .
    C C6 0.7213(4) 0.9312(3) 0.5240(2) 0.0241(6) Uani d . 1 . .
    C C7 0.8153(4) 1.0642(4) 0.5093(3) 0.0423(9) Uani d . 1 . .
    H H7A 0.9059 1.1246 0.5616 0.051 Uiso calc R 1 . .
    C C8 0.7750(4) 1.1096(4) 0.4154(3) 0.0430(9) Uani d . 1 . .
    H H8A 0.8390 1.2002 0.4056 0.052 Uiso calc R 1 . .
    C C9 0.8428(4) 0.9852(3) 0.7110(2) 0.0261(6) Uani d . 1 . .
    H H9B 0.8012 1.0699 0.7253 0.031 Uiso calc R 1 . .
    H H9A 0.9565 1.0214 0.7010 0.031 Uiso calc R 1 . .
    C C10 0.8329(3) 0.9155(3) 0.8065(2) 0.0190(5) Uani d . 1 . .
    C C11 0.9563(3) 0.6601(3) 0.15137(19) 0.0181(5) Uani d . 1 . .
    C C12 1.0010(4) 0.5810(4) 0.2341(2) 0.0243(6) Uani d . 1 . .
    H H12B 0.9788 0.4759 0.1988 0.029 Uiso calc R 1 . .
    H H12A 1.1177 0.6239 0.2631 0.029 Uiso calc R 1 . .
    C C13 0.9586(3) 0.5444(3) 0.4075(2) 0.0206(5) Uani d . 1 . .
    C C14 0.8822(3) 0.5722(3) 0.4975(2) 0.0232(6) Uani d . 1 . .
    H H14A 0.8028 0.6202 0.4956 0.028 Uiso calc R 1 . .
    C C15 1.0760(3) 0.4714(3) 0.4092(2) 0.0230(6) Uani d . 1 . .
    H H15A 1.1263 0.4517 0.3484 0.028 Uiso calc R 1 . .
    O O12 0.4607(3) 0.4588(3) -0.19590(18) 0.0376(5) Uani d . 1 . .
    H H12D 0.3720 0.3998 -0.1934 0.056 Uiso d . 1 . .
    H H12C 0.4699 0.4849 -0.2530 0.056 Uiso d . 1 . .
    O O13 0.3829(3) 0.8206(4) 0.0782(2) 0.0567(8) Uani d . 1 . .
    H H13D 0.2831 0.8057 0.0727 0.085 Uiso d . 1 . .
    H H13C 0.4297 0.9046 0.1180 0.085 Uiso d . 1 . .
    O O14 0.5142(4) 0.5730(4) 0.6226(2) 0.0636(8) Uani d . 1 . .
    H H14C 0.5877 0.6523 0.6493 0.095 Uiso d D 1 . .
    H H14D 0.4202 0.5660 0.5976 0.095 Uiso d D 1 . .
loop_
    _atom_site_aniso_label
    _atom_site_aniso_U_11
    _atom_site_aniso_U_22
    _atom_site_aniso_U_33
    _atom_site_aniso_U_12
    _atom_site_aniso_U_13
    _atom_site_aniso_U_23
    Er1 0.01580(6) 0.01211(7) 0.01281(6) 0.00315(5) 0.00181(4) 0.00477(4)
    O1 0.0278(10) 0.0177(11) 0.0276(10) 0.0072(9) 0.0128(8) 0.0058(8)
    O2 0.0267(10) 0.0182(11) 0.0226(9) 0.0063(9) 0.0097(8) 0.0070(8)
    O3 0.0216(9) 0.0332(12) 0.0170(8) 0.0080(9) 0.0051(8) 0.0121(9)
    O4 0.0492(13) 0.0192(11) 0.0153(9) 0.0017(10) -0.0075(9) 0.0049(8)
    O5 0.0204(9) 0.0196(10) 0.0136(8) 0.0039(8) -0.0023(7) 0.0033(7)
    O6 0.0401(12) 0.0184(11) 0.0222(9) -0.0010(10) -0.0054(9) 0.0071(9)
    O7 0.0259(10) 0.0254(11) 0.0203(9) 0.0089(9) 0.0066(8) 0.0128(8)
    O8 0.0283(10) 0.0270(12) 0.0234(9) 0.0126(9) 0.0078(8) 0.0140(9)
    O9 0.0357(11) 0.0370(13) 0.0191(9) 0.0213(11) 0.0086(8) 0.0164(9)
    O10 0.0248(10) 0.0174(11) 0.0422(11) 0.0076(9) -0.0026(9) 0.0024(9)
    O11 0.0191(10) 0.0379(15) 0.0471(13) 0.0097(11) -0.0015(10) -0.0118(11)
    C1 0.0199(12) 0.0210(15) 0.0123(11) 0.0076(11) 0.0018(10) 0.0057(10)
    C2 0.0336(15) 0.0248(16) 0.0195(12) 0.0145(14) 0.0110(12) 0.0110(12)
    C3 0.0233(13) 0.0291(16) 0.0135(11) 0.0096(13) 0.0060(10) 0.0079(11)
    C4 0.0394(18) 0.0275(18) 0.0242(14) -0.0007(15) -0.0117(13) 0.0069(13)
    C5 0.050(2) 0.0211(17) 0.0260(14) -0.0022(15) -0.0099(14) 0.0078(13)
    C6 0.0339(15) 0.0229(16) 0.0145(11) 0.0078(13) 0.0009(11) 0.0059(11)
    C7 0.0423(19) 0.042(2) 0.0264(15) -0.0108(17) -0.0125(14) 0.0158(15)
    C8 0.0414(19) 0.041(2) 0.0341(17) -0.0128(17) -0.0065(15) 0.0236(17)
    C9 0.0363(16) 0.0221(16) 0.0147(12) 0.0023(13) -0.0018(11) 0.0056(11)
    C10 0.0196(13) 0.0215(15) 0.0164(11) 0.0066(12) 0.0010(10) 0.0060(11)
    C11 0.0234(13) 0.0131(13) 0.0145(11) 0.0014(11) -0.0009(10) 0.0039(10)
    C12 0.0328(15) 0.0282(17) 0.0199(12) 0.0147(14) 0.0086(12) 0.0139(12)
    C13 0.0277(14) 0.0196(15) 0.0165(12) 0.0080(12) 0.0024(10) 0.0087(11)
    C14 0.0261(14) 0.0264(16) 0.0232(13) 0.0142(13) 0.0056(11) 0.0106(12)
    C15 0.0299(15) 0.0252(16) 0.0186(12) 0.0124(13) 0.0076(11) 0.0090(12)
    O12 0.0275(11) 0.0397(15) 0.0333(11) -0.0039(11) -0.0022(9) 0.0064(11)
    O13 0.0216(12) 0.067(2) 0.0594(16) 0.0098(13) -0.0010(11) -0.0214(15)
    O14 0.0631(19) 0.052(2) 0.0439(15) -0.0218(16) -0.0011(13) 0.0059(14)
_geom_special_details
;
All e.s.d.'s (except the e.s.d. in the dihedral angle between two l.s. planes)
are estimated using the full covariance matrix. The cell e.s.d.'s are taken
into account individually in the estimation of e.s.d.'s in distances, angles
and torsion angles; correlations between e.s.d.'s in cell parameters are only
used when they are defined by crystal symmetry. An approximate (isotropic)
treatment of cell e.s.d.'s is used for estimating e.s.d.'s involving l.s.
planes.
;
loop_
    _geom_bond_atom_site_label_1
    _geom_bond_atom_site_label_2
    _geom_bond_site_symmetry_2
    _geom_bond_distance
    _geom_bond_publ_flag
    Er1 O11 . 2.317(2) ?
    Er1 O2 2_775 2.3415(18) ?
    Er1 O1 . 2.3437(19) ?
    Er1 O10 . 2.368(2) ?
    Er1 O5 2_776 2.381(2) ?
    Er1 O8 . 2.3996(18) ?
    Er1 O5 1_554 2.4684(19) ?
    Er1 O7 . 2.4864(19) ?
    Er1 O6 1_554 2.529(2) ?
    Er1 C11 . 2.798(2) ?
    Er1 C10 1_554 2.859(3) ?
    Er1 Er1 2_775 3.8505(13) ?
    O1 C1 . 1.240(3) ?
    O2 C1 . 1.260(3) ?
    O2 Er1 2_775 2.3415(18) ?
    O3 C3 . 1.392(3) ?
    O3 C2 . 1.425(3) ?
    O4 C6 . 1.388(3) ?
    O4 C9 . 1.417(3) ?
    O5 C10 . 1.281(3) ?
    O5 Er1 2_776 2.381(2) ?
    O5 Er1 1_556 2.4684(19) ?
    O6 C10 . 1.237(4) ?
    O6 Er1 1_556 2.529(2) ?
    O7 C11 . 1.260(3) ?
    O8 C11 . 1.254(3) ?
    O9 C13 . 1.378(3) ?
    O9 C12 . 1.411(3) ?
    O10 H10D . 0.8194 ?
    O10 H10C . 0.8213 ?
    O11 H11D . 0.8212 ?
    O11 H11C . 0.8194 ?
    C1 C2 . 1.531(3) ?
    C2 H2B . 0.9700 ?
    C2 H2A . 0.9700 ?
    C3 C8 . 1.366(4) ?
    C3 C4 . 1.373(4) ?
    C4 C5 . 1.383(4) ?
    C4 H4A . 0.9300 ?
    C5 C6 . 1.376(4) ?
    C5 H5A . 0.9300 ?
    C6 C7 . 1.366(5) ?
    C7 C8 . 1.403(4) ?
    C7 H7A . 0.9300 ?
    C8 H8A . 0.9300 ?
    C9 C10 . 1.505(3) ?
    C9 H9B . 0.9700 ?
    C9 H9A . 0.9700 ?
    C10 Er1 1_556 2.859(3) ?
    C11 C12 . 1.506(3) ?
    C12 H12B . 0.9700 ?
    C12 H12A . 0.9700 ?
    C13 C14 . 1.384(4) ?
    C13 C15 . 1.388(4) ?
    C14 C15 2_766 1.388(3) ?
    C14 H14A . 0.9300 ?
    C15 C14 2_766 1.388(3) ?
    C15 H15A . 0.9300 ?
    O12 H12D . 0.8176 ?
    O12 H12C . 0.8196 ?
    O13 H13D . 0.8221 ?
    O13 H13C . 0.8190 ?
    O14 H14C . 0.8180 ?
    O14 H14D . 0.8188 ?
loop_
    _geom_angle_atom_site_label_1
    _geom_angle_atom_site_label_2
    _geom_angle_atom_site_label_3
    _geom_angle_site_symmetry_1
    _geom_angle_site_symmetry_3
    _geom_angle
    _geom_angle_publ_flag
    O11 Er1 O2 . 2_775 140.01(8) ?
    O11 Er1 O1 . . 69.84(8) ?
    O2 Er1 O1 2_775 . 139.47(7) ?
    O11 Er1 O10 . . 71.00(8) ?
    O2 Er1 O10 2_775 . 84.46(8) ?
    O1 Er1 O10 . . 135.94(7) ?
    O11 Er1 O5 . 2_776 141.78(7) ?
    O2 Er1 O5 2_775 2_776 74.46(7) ?
    O1 Er1 O5 . 2_776 71.96(7) ?
    O10 Er1 O5 . 2_776 142.81(7) ?
    O11 Er1 O8 . . 82.71(8) ?
    O2 Er1 O8 2_775 . 125.12(6) ?
    O1 Er1 O8 . . 74.50(7) ?
    O10 Er1 O8 . . 81.33(8) ?
    O5 Er1 O8 2_776 . 86.19(7) ?
    O11 Er1 O5 . 1_554 96.38(8) ?
    O2 Er1 O5 2_775 1_554 74.53(6) ?
    O1 Er1 O5 . 1_554 75.37(6) ?
    O10 Er1 O5 . 1_554 128.65(7) ?
    O5 Er1 O5 2_776 1_554 74.90(7) ?
    O8 Er1 O5 . 1_554 148.16(7) ?
    O11 Er1 O7 . . 123.14(8) ?
    O2 Er1 O7 2_775 . 72.14(6) ?
    O1 Er1 O7 . . 119.42(7) ?
    O10 Er1 O7 . . 68.62(7) ?
    O5 Er1 O7 2_776 . 75.81(7) ?
    O8 Er1 O7 . . 53.28(6) ?
    O5 Er1 O7 1_554 . 140.25(6) ?
    O11 Er1 O6 . 1_554 72.43(8) ?
    O2 Er1 O6 2_775 1_554 71.57(7) ?
    O1 Er1 O6 . 1_554 108.94(7) ?
    O10 Er1 O6 . 1_554 77.05(8) ?
    O5 Er1 O6 2_776 1_554 122.41(7) ?
    O8 Er1 O6 . 1_554 151.20(7) ?
    O5 Er1 O6 1_554 1_554 52.04(7) ?
    O7 Er1 O6 . 1_554 131.64(7) ?
    O11 Er1 C11 . . 103.21(9) ?
    O2 Er1 C11 2_775 . 98.81(7) ?
    O1 Er1 C11 . . 97.32(7) ?
    O10 Er1 C11 . . 72.86(8) ?
    O5 Er1 C11 2_776 . 80.41(7) ?
    O8 Er1 C11 . . 26.52(7) ?
    O5 Er1 C11 1_554 . 155.31(7) ?
    O7 Er1 C11 . . 26.77(7) ?
    O6 Er1 C11 1_554 . 149.19(7) ?
    O11 Er1 C10 . 1_554 85.37(9) ?
    O2 Er1 C10 2_775 1_554 69.14(7) ?
    O1 Er1 C10 . 1_554 94.05(7) ?
    O10 Er1 C10 . 1_554 102.16(8) ?
    O5 Er1 C10 2_776 1_554 98.49(8) ?
    O8 Er1 C10 . 1_554 165.74(7) ?
    O5 Er1 C10 1_554 1_554 26.56(7) ?
    O7 Er1 C10 . 1_554 140.92(7) ?
    O6 Er1 C10 1_554 1_554 25.61(7) ?
    C11 Er1 C10 . 1_554 167.59(7) ?
    O11 Er1 Er1 . 2_775 123.86(7) ?
    O2 Er1 Er1 2_775 2_775 70.32(5) ?
    O1 Er1 Er1 . 2_775 69.30(5) ?
    O10 Er1 Er1 . 2_775 153.26(5) ?
    O5 Er1 Er1 2_776 2_775 38.24(4) ?
    O8 Er1 Er1 . 2_775 120.23(6) ?
    O5 Er1 Er1 1_554 2_775 36.66(5) ?
    O7 Er1 Er1 . 2_775 109.95(5) ?
    O6 Er1 Er1 1_554 2_775 86.39(6) ?
    C11 Er1 Er1 . 2_775 118.65(6) ?
    C10 Er1 Er1 1_554 2_775 61.18(7) ?
    C1 O1 Er1 . . 137.57(17) ?
    C1 O2 Er1 . 2_775 135.37(17) ?
    C3 O3 C2 . . 119.0(2) ?
    C6 O4 C9 . . 116.5(2) ?
    C10 O5 Er1 . 2_776 146.22(17) ?
    C10 O5 Er1 . 1_556 93.99(16) ?
    Er1 O5 Er1 2_776 1_556 105.10(7) ?
    C10 O6 Er1 . 1_556 92.30(16) ?
    C11 O7 Er1 . . 90.52(15) ?
    C11 O8 Er1 . . 94.74(14) ?
    C13 O9 C12 . . 114.6(2) ?
    Er1 O10 H10D . . 128.3 ?
    Er1 O10 H10C . . 124.8 ?
    H10D O10 H10C . . 106.9 ?
    Er1 O11 H11D . . 130.0 ?
    Er1 O11 H11C . . 124.3 ?
    H11D O11 H11C . . 105.6 ?
    O1 C1 O2 . . 127.0(2) ?
    O1 C1 C2 . . 118.6(2) ?
    O2 C1 C2 . . 114.3(2) ?
    O3 C2 C1 . . 113.5(2) ?
    O3 C2 H2B . . 108.9 ?
    C1 C2 H2B . . 108.9 ?
    O3 C2 H2A . . 108.9 ?
    C1 C2 H2A . . 108.9 ?
    H2B C2 H2A . . 107.7 ?
    C8 C3 C4 . . 119.4(2) ?
    C8 C3 O3 . . 124.3(3) ?
    C4 C3 O3 . . 116.3(3) ?
    C3 C4 C5 . . 120.6(3) ?
    C3 C4 H4A . . 119.7 ?
    C5 C4 H4A . . 119.7 ?
    C6 C5 C4 . . 120.1(3) ?
    C6 C5 H5A . . 120.0 ?
    C4 C5 H5A . . 120.0 ?
    C7 C6 C5 . . 119.6(3) ?
    C7 C6 O4 . . 124.5(3) ?
    C5 C6 O4 . . 115.8(3) ?
    C6 C7 C8 . . 120.0(3) ?
    C6 C7 H7A . . 120.0 ?
    C8 C7 H7A . . 120.0 ?
    C3 C8 C7 . . 120.2(3) ?
    C3 C8 H8A . . 119.9 ?
    C7 C8 H8A . . 119.9 ?
    O4 C9 C10 . . 109.7(2) ?
    O4 C9 H9B . . 109.7 ?
    C10 C9 H9B . . 109.7 ?
    O4 C9 H9A . . 109.7 ?
    C10 C9 H9A . . 109.7 ?
    H9B C9 H9A . . 108.2 ?
    O6 C10 O5 . . 121.1(2) ?
    O6 C10 C9 . . 122.2(2) ?
    O5 C10 C9 . . 116.7(3) ?
    O6 C10 Er1 . 1_556 62.09(14) ?
    O5 C10 Er1 . 1_556 59.45(13) ?
    C9 C10 Er1 . 1_556 170.90(19) ?
    O8 C11 O7 . . 121.4(2) ?
    O8 C11 C12 . . 122.0(2) ?
    O7 C11 C12 . . 116.5(2) ?
    O8 C11 Er1 . . 58.74(12) ?
    O7 C11 Er1 . . 62.71(12) ?
    C12 C11 Er1 . . 178.07(19) ?
    O9 C12 C11 . . 110.6(2) ?
    O9 C12 H12B . . 109.5 ?
    C11 C12 H12B . . 109.5 ?
    O9 C12 H12A . . 109.5 ?
    C11 C12 H12A . . 109.5 ?
    H12B C12 H12A . . 108.1 ?
    O9 C13 C14 . . 115.1(2) ?
    O9 C13 C15 . . 124.5(2) ?
    C14 C13 C15 . . 120.3(2) ?
    C13 C14 C15 . 2_766 120.2(2) ?
    C13 C14 H14A . . 119.9 ?
    C15 C14 H14A 2_766 . 119.9 ?
    C13 C15 C14 . 2_766 119.5(2) ?
    C13 C15 H15A . . 120.2 ?
    C14 C15 H15A 2_766 . 120.2 ?
    H12D O12 H12C . . 116.6 ?
    H13D O13 H13C . . 108.2 ?
    H14C O14 H14D . . 124.5 ?
loop_
    _geom_hbond_atom_site_label_D
    _geom_hbond_atom_site_label_H
    _geom_hbond_atom_site_label_A
    _geom_hbond_site_symmetry_A
    _geom_hbond_distance_DH
    _geom_hbond_distance_HA
    _geom_hbond_distance_DA
    _geom_hbond_angle_DHA
    _geom_hbond_publ_flag
    O10 H10D O7 2_765 0.82 2.09 2.880(4) 163 YES
    O10 H10C O12 ? 0.82 1.97 2.732(4) 154 YES
    O11 H11D O13 ? 0.82 1.82 2.634(4) 173 YES
    O11 H11C O12 ? 0.82 1.92 2.709(4) 161 YES
    O12 H12D O8 2_665 0.82 2.00 2.798(4) 167 YES
    O12 H12C O14 1_554 0.82 1.97 2.780(4) 172 YES
    O13 H13D O7 1_455 0.82 2.12 2.872(4) 151 YES
    O13 H13C O3 ? 0.82 2.03 2.804(4) 157 YES
    O14 H14C O6 ? 0.82 2.17 2.874(4) 144 YES
