# Supplementary material for: Poly[[tetra­aqua­bis[μ4-2,2′-(p-phenyl­ene­di­oxy)diacetato][μ2-2,2′-(p-phenyl­ene­di­oxy)diacetato]dierbium(III)] hexa­hydrate]
Source: Acta Crystallogr Sect E Struct Rep Online. 2009 Nov 11;65(Pt 12):m1551–2. doi: 10.1107/S1600536809046613 (PMC2971814; doi:10.1107/S1600536809046613)
Supplement: Supplementary file 2 [file e-65-m1551-Isup2.hkl]

# 
# h,k,l, Fc-squared, Fo-squared, sigma(Fo-squared) and status flag 
# 
data_I
_shelx_title ' tref in P-1' 
_shelx_refln_list_code          4 
_shelx_F_calc_maximum      232.86 
_exptl_crystal_F_000       584.00 
_reflns_d_resolution_high  0.7707 
 
loop_ 
 _symmetry_equiv_pos_as_xyz 
 'x, y, z' 
 '-x, -y, -z' 
 
_cell_length_a     8.5993 
_cell_length_b     9.6356 
_cell_length_c    12.6890 
_cell_angle_alpha 102.460 
_cell_angle_beta   95.280 
_cell_angle_gamma 106.690 
 
_shelx_F_squared_multiplier     1.000 
 
loop_ 
 _refln_index_h 
 _refln_index_k 
 _refln_index_l 
 _refln_F_squared_calc 
 _refln_F_squared_meas 
 _refln_F_squared_sigma 
 _refln_observed_status 
   2   0   0        0.39       38.80      4.74 o 
   3   0   0    16173.27    15727.69    395.11 o 
   4   0   0     8978.62     8996.31    222.14 o 
   5   0   0     1109.28     1092.62     27.84 o 
   6   0   0       99.33      110.77     11.55 o 
   7   0   0     2459.57     2468.14     41.51 o 
   8   0   0     2841.97     2680.29     52.28 o 
   9   0   0      591.83      598.33     26.75 o 
  10   0   0      137.22      139.66     43.24 o 
 -10   1   0     1723.51     1682.63     65.20 o 
  -9   1   0     2718.47     2703.17     62.53 o 
  -8   1   0     1220.60     1201.56     27.10 o 
  -7   1   0      228.33      220.74     20.75 o 
  -6   1   0     7535.43     7399.12     95.99 o 
  -5   1   0     3050.53     3027.43     35.30 o 
  -4   1   0     8392.25     8690.18    122.76 o 
  -3   1   0      848.47      902.45     17.77 o 
  -2   1   0     1030.63     1033.67      7.66 o 
   1   1   0    13865.05    13211.76    205.98 o 
   2   1   0    41072.20    34212.27    838.44 o 
   3   1   0     9153.21     8870.74    133.93 o 
   4   1   0      121.40      143.80      7.39 o 
   5   1   0     3263.36     3273.43     95.96 o 
   6   1   0     5854.82     5674.89    142.17 o 
   7   1   0     2842.72     2826.19     82.04 o 
   8   1   0        2.35       10.19     14.22 o 
   9   1   0     1490.69     1500.15     40.28 o 
  10   1   0     1613.02     1617.61     68.69 o 
 -10   2   0     1254.58     1296.19     71.24 o 
  -9   2   0      532.71      515.41     11.60 o 
  -8   2   0      867.24      881.13     16.89 o 
  -7   2   0     5532.99     5542.96     70.58 o 
  -6   2   0     3781.09     3920.90     43.84 o 
  -5   2   0        0.06       14.85      3.11 o 
  -4   2   0     8080.17     8185.92    114.57 o 
  -3   2   0     1733.66     1691.67     15.18 o 
  -2   2   0     3410.22     3520.02     65.01 o 
  -1   2   0     1618.73     1738.41     17.28 o 
   0   2   0     1310.09     1421.77     47.98 o 
   1   2   0     4323.88     4459.58     86.04 o 
   2   2   0     1966.06     1999.19     28.73 o 
   3   2   0     1669.09     1716.41     47.83 o 
   4   2   0     7577.50     7802.08    133.73 o 
   5   2   0     4455.95     4640.06    109.88 o 
   6   2   0     1199.49     1185.33     42.06 o 
   7   2   0      881.70      933.28     41.76 o 
   8   2   0     2910.26     2821.75    100.11 o 
   9   2   0     1561.65     1475.59    116.99 o 
 -11   3   0      262.58      255.12     24.13 o 
 -10   3   0      621.79      612.99     36.96 o 
  -9   3   0     2024.36     2031.83     52.18 o 
  -8   3   0     4347.33     4310.29     86.46 o 
  -7   3   0      381.45      414.36     21.03 o 
  -6   3   0     1059.77     1132.02     48.28 o 
  -5   3   0    11679.84    12207.24    315.14 o 
  -4   3   0     9550.64     9865.10    123.12 o 
  -3   3   0     1175.76     1259.19     16.75 o 
  -2   3   0      815.21      805.32     17.47 o 
  -1   3   0     4119.12     3988.95     51.10 o 
   0   3   0    11397.89    11079.33    205.66 o 
   1   3   0       52.84       85.12     10.81 o 
   2   3   0     3711.04     3742.74     94.93 o 
   3   3   0     7059.71     6743.36    264.05 o 
   4   3   0      691.66      669.13     23.84 o 
   5   3   0      186.76      170.96     34.80 o 
   6   3   0      976.92     1041.68     69.60 o 
   7   3   0     2766.50     2660.63    134.76 o 
   8   3   0      623.42      645.39     72.57 o 
   9   3   0        2.89       23.10     17.47 o 
 -11   4   0      991.62      948.94     44.28 o 
 -10   4   0     2906.05     2879.48     93.35 o 
  -9   4   0     1013.81     1018.60     42.29 o 
  -8   4   0      483.93      491.67     46.20 o 
  -7   4   0     2389.83     2483.21     68.71 o 
  -6   4   0     4155.90     4138.29     99.22 o 
  -5   4   0      616.94      579.74     14.55 o 
  -4   4   0      946.79     1101.08     19.93 o 
  -3   4   0    13351.65    13227.92    291.45 o 
  -2   4   0    13854.55    13218.22    236.61 o 
  -1   4   0     1781.12     1714.03     71.97 o 
   0   4   0     2450.12     2506.11     41.32 o 
   1   4   0    10248.96    10240.20    195.38 o 
   2   4   0     7546.77     7531.13    232.80 o 
   3   4   0      750.65      708.11     23.88 o 
   4   4   0     2873.18     2864.56    131.95 o 
   5   4   0     3149.41     3088.59    159.35 o 
   6   4   0     2444.68     2323.59    153.87 o 
   7   4   0      137.86      161.26     23.55 o 
   8   4   0      473.28      419.40     39.98 o 
 -11   5   0      616.18      590.26     73.90 o 
 -10   5   0        6.86       19.09     10.66 o 
  -9   5   0     1682.12     1686.77     67.53 o 
  -8   5   0     4660.42     4668.46    137.73 o 
  -7   5   0     2084.86     2134.01     64.57 o 
  -6   5   0       13.99       21.99      4.87 o 
  -5   5   0     4316.53     4455.00    118.45 o 
  -4   5   0    11177.77    10981.04    375.86 o 
  -3   5   0     3987.30     3928.54     67.23 o 
  -2   5   0     1041.35     1175.48     26.73 o 
  -1   5   0    12661.63    12421.17    351.13 o 
   0   5   0    10067.00    10216.35    206.86 o 
   1   5   0     1986.99     1984.16     46.03 o 
   2   5   0      291.61      316.42     28.73 o 
   3   5   0     2676.16     2777.45    156.98 o 
   4   5   0     6472.84     6431.40    283.45 o 
   5   5   0     3037.00     3102.13    196.67 o 
   6   5   0      196.17      193.96     18.64 o 
   7   5   0     1234.04     1290.15     50.04 o 
   8   5   0     2776.76     2464.85    118.18 o 
 -10   6   0     1087.99     1161.34     64.86 o 
  -9   6   0     2012.63     2193.84     86.19 o 
  -8   6   0      454.13      499.37     33.17 o 
  -7   6   0      796.71      764.10     16.63 o 
  -6   6   0     3753.49     3705.42     53.58 o 
  -5   6   0     6402.34     5238.50    772.42 o 
  -4   6   0      940.37     1038.84     29.23 o 
  -3   6   0      641.05      660.42     22.90 o 
  -2   6   0     9317.40     9249.70    175.38 o 
  -1   6   0     4228.82     4325.23    215.03 o 
   0   6   0      309.75      340.96     16.12 o 
   1   6   0      658.24      741.67     25.01 o 
   2   6   0     5834.15     6116.89    384.15 o 
   3   6   0      317.05      361.95     20.89 o 
   4   6   0      285.90      350.53     46.20 o 
   5   6   0     1598.17     1630.56    145.87 o 
   6   6   0     1793.60     1788.87    169.71 o 
   7   6   0      869.03      972.05     79.38 o 
 -10   7   0     1425.33     1570.67     83.82 o 
  -9   7   0       88.84       75.23     20.73 o 
  -8   7   0     1190.51     1162.54     74.49 o 
  -7   7   0     2454.20     2450.79     40.88 o 
  -6   7   0      927.46      933.31     19.87 o 
  -5   7   0      165.18      166.01     22.95 o 
  -4   7   0     1366.03     1342.84     55.68 o 
  -3   7   0     3302.09     3255.30     66.18 o 
  -2   7   0     3686.66     3730.98     86.25 o 
  -1   7   0      372.26      416.86     44.13 o 
   0   7   0     3063.18     3208.62     83.99 o 
   1   7   0     5786.24     5971.30    129.80 o 
   2   7   0      964.99     1019.18     53.17 o 
   3   7   0      571.03      612.64     57.90 o 
   4   7   0     3061.72     3241.08    258.87 o 
   5   7   0     1447.80     1549.00     73.31 o 
   6   7   0      145.19      177.18     24.58 o 
 -10   8   0      269.26      248.50     37.91 o 
  -9   8   0     1920.12     2038.64     98.04 o 
  -8   8   0     1606.68     1543.02     51.27 o 
  -7   8   0      713.83      711.90     18.21 o 
  -6   8   0      846.45      952.82     40.28 o 
  -5   8   0     3009.55     3078.75    137.73 o 
  -4   8   0     2442.02     2502.07     98.33 o 
  -3   8   0      140.78      180.56     15.69 o 
  -2   8   0     2139.82     2127.10     77.01 o 
  -1   8   0     4711.89     4837.55    108.52 o 
   0   8   0     3729.25     3763.56     90.43 o 
   1   8   0        0.28        3.39      9.09 o 
   2   8   0      943.47      979.81     49.91 o 
   3   8   0     2380.00     2403.68    148.98 o 
   4   8   0     1446.60     1586.43     78.00 o 
   5   8   0        3.64       19.71     14.15 o 
  -9   9   0      404.78      417.03     45.91 o 
  -8   9   0       48.47       41.79     22.98 o 
  -7   9   0      988.23      986.77     33.44 o 
  -6   9   0     3603.84     3478.01    163.05 o 
  -5   9   0     1657.02     1580.71     52.28 o 
  -4   9   0       97.33       88.92     14.76 o 
  -3   9   0     3955.37     3804.36     95.15 o 
  -2   9   0     2924.34     2928.99     92.80 o 
  -1   9   0        8.44       67.51     17.04 o 
   0   9   0     1643.32     1734.37     92.52 o 
   1   9   0     3754.52     3780.40    297.37 o 
   2   9   0     2278.08     2208.26    228.21 o 
   3   9   0       87.29      143.05     27.25 o 
   4   9   0      234.40      206.87     46.98 o 
  -8  10   0     1613.29     1648.12     79.03 o 
  -7  10   0      857.88      854.13     29.93 o 
  -6  10   0        3.69       27.08     17.33 o 
  -5  10   0     1579.72     1606.85     72.91 o 
  -4  10   0     4421.75     4212.59    119.81 o 
  -3  10   0     2683.53     2671.46     82.31 o 
  -2  10   0        0.60       26.19     12.87 o 
  -1  10   0     2557.70     2549.48     95.58 o 
   0  10   0     3147.72     3007.16    170.01 o 
   1  10   0     1025.59     1132.18     60.57 o 
   2  10   0      158.12      159.83     31.03 o 
   3  10   0     1495.34     1418.47     70.22 o 
  -7  11   0      212.72      225.51     25.37 o 
  -6  11   0     1394.99     1464.03     82.19 o 
  -5  11   0     1363.92     1357.63     74.96 o 
  -4  11   0      646.98      600.42     39.96 o 
  -3  11   0      286.04      288.95     29.30 o 
  -2  11   0     2216.31     2155.51     80.82 o 
  -1  11   0     1956.93     1938.11     77.23 o 
   0  11   0      145.04      131.76     38.91 o 
   1  11   0      934.37      878.57     52.21 o 
  -5  12   0        6.21       32.53     30.27 o 
  -4  12   0      713.48      588.26     75.69 o 
  -3  12   0     2538.48     2456.84    151.16 o 
  -2  12   0      788.35      714.78     48.25 o 
   1 -12   1       46.25       84.39     26.00 o 
   2 -12   1      426.13      396.66     55.98 o 
   3 -12   1     1999.13     1967.75    136.54 o 
   4 -12   1     1665.30     1720.59     76.59 o 
   5 -12   1       44.43       20.56     15.30 o 
  -1 -11   1      641.67      567.37     62.20 o 
   0 -11   1      332.60      315.22     30.31 o 
   1 -11   1     2645.85     2602.86     88.79 o 
   2 -11   1     1436.23     1337.59     97.89 o 
   3 -11   1      224.00      237.90     54.20 o 
   4 -11   1      397.63      401.72     32.30 o 
   5 -11   1     1669.41     1671.14     68.20 o 
   6 -11   1     1972.86     1937.65     75.24 o 
   7 -11   1      299.55      340.54     51.99 o 
  -3 -10   1     1508.62     1404.51    153.28 o 
  -2 -10   1       57.73       35.35     18.08 o 
  -1 -10   1     1124.09     1117.39     70.05 o 
   0 -10   1     3473.14     3427.76    147.16 o 
   1 -10   1     1539.35     1542.26     77.75 o 
   2 -10   1       18.67        5.64     12.54 o 
   3 -10   1     2751.37     2697.42     78.57 o 
   4 -10   1     3502.30     3534.03     99.20 o 
   5 -10   1     1434.25     1439.84     54.65 o 
   6 -10   1       74.12       78.12     16.63 o 
   7 -10   1     1179.03     1148.67     45.25 o 
   8 -10   1     1463.74     1550.11     77.16 o 
  -4  -9   1      782.86      848.17    100.41 o 
  -3  -9   1      330.28      359.82     38.03 o 
  -2  -9   1     2614.07     2595.10    142.46 o 
  -1  -9   1     4885.92     4825.64    188.08 o 
   0  -9   1      735.58      757.53     34.37 o 
   1  -9   1      321.51      375.69     39.69 o 
   2  -9   1     4042.47     4044.51     99.38 o 
   3  -9   1     2645.20     2630.15     99.67 o 
   4  -9   1      182.29      168.96     17.06 o 
   5  -9   1     1122.69     1164.70     56.87 o 
   6  -9   1     3379.68     3453.23    142.17 o 
   7  -9   1     1252.35     1262.76     38.37 o 
   8  -9   1        1.04        5.10     10.08 o 
   9  -9   1      405.68      385.34     73.45 o 
  -5  -8   1      123.91      132.22     27.16 o 
  -4  -8   1     1047.58     1060.77    102.78 o 
  -3  -8   1     3751.51     3845.76    256.05 o 
  -2  -8   1     3059.61     3185.05    181.41 o 
  -1  -8   1       82.82       80.59     14.07 o 
   0  -8   1     4495.13     4349.75    215.33 o 
   1  -8   1     7112.45     6837.43    146.91 o 
   2  -8   1      912.28      959.02     38.21 o 
   3  -8   1      392.10      388.93     19.84 o 
   4  -8   1     3033.18     3006.43     68.04 o 
   5  -8   1     2842.30     2748.23    108.11 o 
   6  -8   1     2209.55      960.37   1066.86 o 
   7  -8   1        9.56       23.44      6.44 o 
   8  -8   1     2155.95     1338.29   1138.39 o 
   9  -8   1     1751.54     1829.53     87.67 o 
  10  -8   1      353.48      375.56     44.72 o 
  -6  -7   1      310.04      324.90     28.56 o 
  -5  -7   1     2242.89     2312.03    104.11 o 
  -4  -7   1     2932.51     3035.78    304.33 o 
  -3  -7   1     1676.71     1681.79     63.83 o 
  -2  -7   1     1580.87     1631.35     71.38 o 
  -1  -7   1     7383.33     7574.47    158.87 o 
   0  -7   1     5664.85     5718.66    115.50 o 
   1  -7   1       32.86       35.55      9.92 o 
   2  -7   1     2111.41     2096.63     85.75 o 
   3  -7   1     2868.92     2835.14     56.21 o 
   4  -7   1      725.02      734.39     23.14 o 
   5  -7   1       25.45       29.38      7.72 o 
   6  -7   1     2018.84     1971.62     41.10 o 
   7  -7   1     2248.15     2210.48     56.47 o 
   8  -7   1     2343.83     2461.59    141.87 o 
   9  -7   1      104.51      118.18     23.40 o 
  10  -7   1     1499.65     1503.43     80.86 o 
  -7  -6   1      816.49      856.65     43.17 o 
  -6  -6   1     2282.85     2322.88    153.87 o 
  -5  -6   1      704.48      728.35     69.31 o 
  -4  -6   1      190.78      193.70     19.68 o 
  -3  -6   1     2318.72     2464.01    150.02 o 
  -2  -6   1     3540.63     3667.45    168.08 o 
  -1  -6   1     1464.92     1536.56     42.27 o 
   0  -6   1     3564.92     3904.73    132.39 o 
   1  -6   1     6978.88     7054.56    126.30 o 
   2  -6   1     8919.53     8717.53    184.23 o 
   3  -6   1       81.41      103.47      9.96 o 
   4  -6   1      998.66     1023.67     23.64 o 
   5  -6   1     6569.46     6610.92    165.72 o 
   6  -6   1     3269.26     3366.37     42.99 o 
   7  -6   1        4.67       -0.59      7.70 o 
   8  -6   1      890.49      847.09     43.54 o 
   9  -6   1     3063.79     3064.32    109.29 o 
  10  -6   1     1106.75     1167.56     64.86 o 
  -8  -5   1     1986.08     1836.64     91.22 o 
  -7  -5   1     1646.50     1651.35    163.94 o 
  -6  -5   1       78.35       63.50     17.92 o 
  -5  -5   1     1491.86     1561.60     78.34 o 
  -4  -5   1     5245.70     5296.79    277.52 o 
  -3  -5   1     2601.94     2744.40     91.37 o 
  -2  -5   1        4.04       10.69      5.43 o 
  -1  -5   1     2217.84     2300.88     42.55 o 
   0  -5   1    13162.84    13755.73    302.17 o 
   1  -5   1     8638.42     8622.89    147.38 o 
   2  -5   1      519.03      558.34     18.96 o 
   3  -5   1     5226.15     5218.42     80.49 o 
   4  -5   1     8612.59     8613.91    377.64 o 
   5  -5   1     2070.71     2079.07     24.96 o 
   6  -5   1       35.88       42.15      7.40 o 
   7  -5   1     1610.33     1732.68     56.28 o 
   8  -5   1     3019.20     3192.28     99.22 o 
   9  -5   1      448.26      427.99     32.88 o 
  10  -5   1      151.27      129.84     21.18 o 
  -8  -4   1      736.31      663.16     45.91 o 
  -7  -4   1       19.82       41.53     10.56 o 
  -6  -4   1     4702.00     4613.10    248.05 o 
  -5  -4   1     2586.11     2475.16    232.21 o 
  -4  -4   1     1398.91     1565.96     33.07 o 
  -3  -4   1        9.98       12.53      4.92 o 
  -2  -4   1     8853.27     8974.49    362.83 o 
  -1  -4   1     3065.70     3017.91     52.45 o 
   0  -4   1     5496.61     5880.67     89.61 o 
   1  -4   1     3878.68     3942.60     54.34 o 
   2  -4   1    11114.09    10416.41    177.25 o 
   3  -4   1     5443.67     5167.62     75.08 o 
   4  -4   1     1285.36     1399.82     24.86 o 
   5  -4   1     2244.01     1070.22   1011.17 o 
   6  -4   1     3887.47     3973.31     96.85 o 
   7  -4   1     3662.88     3678.02     98.93 o 
   8  -4   1      256.55      296.78     23.40 o 
   9  -4   1      583.44      649.02     61.61 o 
  10  -4   1     1763.85     1801.97     67.83 o 
  11  -4   1      649.24      660.93     92.71 o 
  -9  -3   1       22.99       32.88     17.77 o 
  -8  -3   1      868.51      972.67     83.82 o 
  -7  -3   1     2364.26     2325.34     77.60 o 
  -6  -3   1     4944.63     4818.84    196.96 o 
  -5  -3   1      114.95      128.71     18.66 o 
  -4  -3   1     4483.09     4517.96     87.37 o 
  -3  -3   1    12207.11    11908.94    449.76 o 
  -2  -3   1     5543.78     5609.60     81.96 o 
  -1  -3   1      122.84      133.20      6.82 o 
   0  -3   1     4305.76     4296.08     55.60 o 
   1  -3   1    12758.47    11714.38    266.27 o 
   2  -3   1     4333.87     4380.66     54.79 o 
   3  -3   1      900.93     1095.12     15.18 o 
   4  -3   1     5342.63     4570.86    467.97 o 
   5  -3   1     7759.40     7789.95    181.26 o 
   6  -3   1     3471.12     3702.90    114.62 o 
   7  -3   1      561.65      588.74     35.84 o 
   8  -3   1     4937.17     4965.63    116.21 o 
   9  -3   1     2502.24     2504.16     62.96 o 
  10  -3   1      314.96      308.37     23.23 o 
  -9  -2   1     1648.26     1524.76    112.55 o 
  -8  -2   1     1865.43     1852.63     70.79 o 
  -7  -2   1      577.25      568.08     29.91 o 
  -6  -2   1      393.36      436.87     36.43 o 
  -5  -2   1     4918.96     5044.61    108.85 o 
  -4  -2   1     9228.52     9000.41    148.79 o 
  -3  -2   1      346.29      366.02     12.66 o 
  -2  -2   1     7795.57     7845.96    131.95 o 
  -1  -2   1     3999.86     4242.13     53.47 o 
   0  -2   1     7173.09     6854.76    174.45 o 
   1  -2   1       29.47       42.41      1.88 o 
   2  -2   1     1274.97     1320.73     16.59 o 
   3  -2   1    11190.83    11163.19    250.57 o 
   4  -2   1     8209.63     8513.02    113.69 o 
   5  -2   1      303.77      378.60     24.14 o 
   6  -2   1     2083.38     2030.96     33.17 o 
   7  -2   1     4428.91     4528.46     54.65 o 
   8  -2   1     2106.39     2081.66     30.73 o 
   9  -2   1      506.97      538.22     10.59 o 
  10  -2   1     1988.67     2004.84     62.28 o 
 -10  -1   1     1696.87     1692.96     66.05 o 
  -9  -1   1      514.93      566.71     18.64 o 
  -8  -1   1       81.47       85.68      9.30 o 
  -7  -1   1     1808.57     1767.49     66.05 o 
  -6  -1   1     2859.36     2843.96     93.30 o 
  -5  -1   1      958.68      887.66     23.99 o 
  -4  -1   1        3.94        8.29      4.15 o 
  -3  -1   1     5911.99     5866.41     76.44 o 
  -2  -1   1     8850.39     8429.01    115.96 o 
  -1  -1   1     1357.24     1433.21     25.18 o 
   1  -1   1    15174.10    11086.96   1960.61 o 
   4  -1   1     8037.52     8373.73    186.30 o 
   5  -1   1    11583.09    12047.60    346.83 o 
   6  -1   1     4817.67     4944.36    108.55 o 
   7  -1   1      641.90      651.62     36.51 o 
   8  -1   1     1113.21     1110.74     28.61 o 
   9  -1   1     2455.69     2490.75     45.24 o 
  10  -1   1     2741.89     2724.17     82.04 o 
 -10   0   1      103.94       98.39      9.91 o 
  -9   0   1     1001.84     1013.51     27.99 o 
  -8   0   1     3405.16     3396.20     58.05 o 
  -7   0   1     1841.36     1818.35     37.67 o 
  -6   0   1       68.50       66.05      5.15 o 
  -5   0   1     1858.86     1888.08     28.38 o 
  -4   0   1    11414.36    11420.54    199.78 o 
  -3   0   1    12597.32    12374.78    202.15 o 
  -2   0   1      532.92      603.92      8.29 o 
   1   0   1    11214.92    10542.35    145.95 o 
   2   0   1     1260.16     1296.28     26.21 o 
   3   0   1     2476.36     2382.19     41.61 o 
   4   0   1    11241.61    11138.90    270.12 o 
   5   0   1      549.93      512.40     19.55 o 
   6   0   1       83.50      114.03     12.74 o 
   7   0   1     3757.65     3755.62    106.92 o 
   8   0   1     2470.10     2437.29     46.62 o 
   9   0   1      341.19      356.84     17.61 o 
  10   0   1      124.76      137.25     22.40 o 
 -10   1   1     1385.10     1409.31     45.96 o 
  -9   1   1     2911.07     2949.71     47.01 o 
  -8   1   1     1438.12     1437.85     27.40 o 
  -7   1   1      270.74      269.75      8.81 o 
  -6   1   1     6402.39     6632.61     88.26 o 
  -5   1   1    12659.03    12716.41    184.67 o 
  -4   1   1     7851.60     8290.38    117.56 o 
  -3   1   1     1443.87     1322.65     21.39 o 
  -2   1   1    54224.83    43894.05    807.70 o 
  -1   1   1    20287.27    17119.88    474.76 o 
   0   1   1      414.52      532.13     12.74 o 
   1   1   1       78.75      233.66     85.75 o 
   2   1   1     7031.76     6891.89     95.70 o 
   3   1   1     6203.74     6096.47     87.64 o 
   4   1   1      670.52      686.50     23.84 o 
   5   1   1     2361.43     2317.13     44.58 o 
   6   1   1     7424.99     7253.85    193.11 o 
   7   1   1     1326.27     1157.19     45.61 o 
   8   1   1        9.93       26.66     13.62 o 
   9   1   1     1549.71     1542.98     51.98 o 
  10   1   1     1339.91     1110.58    582.30 o 
 -11   2   1     1198.48     1177.49     78.64 o 
 -10   2   1     1143.04     1123.25     39.22 o 
  -9   2   1      220.67      214.90     11.06 o 
  -8   2   1     1118.23     1074.70     21.46 o 
  -7   2   1     4389.37     4361.55     58.29 o 
  -6   2   1     3642.25     3693.08     53.98 o 
  -5   2   1      253.59      282.28     10.37 o 
  -4   2   1    13874.08    11570.33   1675.30 o 
  -3   2   1     7726.02     7892.07     90.69 o 
  -2   2   1    20656.79    17183.84   1118.14 o 
  -1   2   1     8266.12     8461.77    120.73 o 
   0   2   1    49531.32    38767.44   1005.20 o 
   1   2   1    22955.21    21143.39    433.76 o 
   2   2   1    18833.87    18461.97    368.79 o 
   3   2   1      341.95      361.96     10.47 o 
   4   2   1     5298.61     5129.22    135.80 o 
   5   2   1     7752.11     7844.07    241.69 o 
   6   2   1      816.93      923.70     77.01 o 
   7   2   1     1397.52     1289.29     54.50 o 
   8   2   1     1824.18     1780.07     76.42 o 
   9   2   1      797.92      756.75     54.79 o 
 -11   3   1      218.55      184.94     25.25 o 
 -10   3   1      392.71      409.49     23.92 o 
  -9   3   1     1817.90     1853.14     47.91 o 
  -8   3   1     3822.54     3861.22     52.18 o 
  -7   3   1       81.25       59.59      7.85 o 
  -6   3   1      266.77      481.60     30.51 o 
  -5   3   1     5036.58     5072.91     57.19 o 
  -4   3   1    10351.81    10392.43    138.43 o 
  -3   3   1     1259.44     1349.18     31.08 o 
  -2   3   1      193.33      172.85     23.25 o 
  -1   3   1     9347.26     9015.67    150.61 o 
   0   3   1     3220.24     3159.09     45.55 o 
   1   3   1     2320.13     2644.62     39.98 o 
   2   3   1     9849.46     9925.34    191.34 o 
   3   3   1    10002.92    10015.59    470.49 o 
   4   3   1     4193.94     4228.15    271.30 o 
   5   3   1       81.43       83.91     12.11 o 
   6   3   1     3855.46     3986.74    261.83 o 
   7   3   1     3754.85     3795.99    212.22 o 
   8   3   1      551.40      539.94     43.24 o 
   9   3   1      329.57      340.61     40.58 o 
 -11   4   1     1061.65     1047.42     44.56 o 
 -10   4   1     1806.38     1750.22     84.26 o 
  -9   4   1     1187.87     1239.24     52.42 o 
  -8   4   1       94.95       78.79     14.22 o 
  -7   4   1     1471.94     1611.54     73.16 o 
  -6   4   1     3489.41     3548.12     41.50 o 
  -5   4   1      664.28      664.84     25.46 o 
  -4   4   1       84.68       84.94      7.94 o 
  -3   4   1     5633.74     5337.61     79.03 o 
  -2   4   1    12668.88    12472.05    225.81 o 
  -1   4   1       19.77       62.22     16.29 o 
   0   4   1     6135.23     6351.22    105.84 o 
   1   4   1     5770.64     5723.68    107.92 o 
   2   4   1     1686.63     1672.70     64.42 o 
   3   4   1      410.68      435.27     27.25 o 
   4   4   1      489.69      559.00     35.14 o 
   5   4   1     5460.98     5415.39    407.25 o 
   6   4   1     4261.96     4240.17    250.42 o 
   7   4   1       85.05       74.40     17.40 o 
   8   4   1     1060.14      992.81     63.09 o 
 -11   5   1      600.75      607.48     78.19 o 
 -10   5   1        1.50        7.70     12.14 o 
  -9   5   1     1532.63     1595.55     63.68 o 
  -8   5   1     4345.71     4402.19    180.08 o 
  -7   5   1     2573.23     2605.58     37.94 o 
  -6   5   1      145.16      148.01     14.33 o 
  -5   5   1     5376.87     5522.35     94.46 o 
  -4   5   1    13260.10    12944.78    250.38 o 
  -3   5   1     4501.67     4654.28     83.38 o 
  -2   5   1      535.94      603.58     16.65 o 
  -1   5   1    10502.95    10553.18    365.20 o 
   0   5   1     7091.63     7207.63    183.34 o 
   1   5   1     1886.00     1797.90     95.37 o 
   2   5   1      447.08      496.40     24.04 o 
   3   5   1     2979.94     2979.84    138.76 o 
   4   5   1      923.00      890.43     49.61 o 
   5   5   1     1731.57     1790.02    125.73 o 
   6   5   1       49.91       89.21     15.48 o 
   7   5   1     1557.48     1529.52     96.11 o 
 -10   6   1     1930.22     1902.99     85.89 o 
  -9   6   1     2606.08     2572.95    143.06 o 
  -8   6   1      635.58      581.30     38.65 o 
  -7   6   1     1278.61     1277.06     20.61 o 
  -6   6   1     5218.46     5218.40     74.04 o 
  -5   6   1     5102.88     5202.26    100.13 o 
  -4   6   1      103.09       97.82     14.36 o 
  -3   6   1     2932.83     3064.93     76.27 o 
  -2   6   1     7500.41     7249.57    137.18 o 
  -1   6   1     8440.00     8637.77    186.66 o 
   0   6   1      853.96      909.89     44.72 o 
   1   6   1     1026.19     1024.91     38.32 o 
   2   6   1     8017.53     8147.96    584.08 o 
   3   6   1     3082.47     3227.21    212.51 o 
   4   6   1       36.38       37.96     12.44 o 
   5   6   1      991.29     1079.47     59.24 o 
   6   6   1     1869.43     1850.46    106.39 o 
   7   6   1      474.38      491.06     37.52 o 
 -10   7   1     1192.10     1126.09     68.12 o 
  -9   7   1       65.41       69.90     34.95 o 
  -8   7   1     2407.12     2302.44     57.90 o 
  -7   7   1     3892.39     3906.86     85.48 o 
  -6   7   1     1641.17     1599.61     33.94 o 
  -5   7   1      921.02      873.05     28.88 o 
  -4   7   1     3669.89     3687.99     87.72 o 
  -3   7   1     3619.32     3583.22     88.27 o 
  -2   7   1      759.40      753.86     32.91 o 
  -1   7   1      589.32      680.98     43.84 o 
   0   7   1     4561.51     4615.50    132.99 o 
   1   7   1     4687.57     4552.76    177.86 o 
   2   7   1     1169.59     1228.32     79.23 o 
   3   7   1      515.72      520.84     30.40 o 
   4   7   1     3827.01     3881.31    281.38 o 
   5   7   1     2304.06     2351.48    168.83 o 
   6   7   1      234.67      189.56     35.84 o 
 -10   8   1       81.62       68.42     24.29 o 
  -9   8   1     1688.15     1628.72     84.71 o 
  -8   8   1     1096.87     1075.88     46.04 o 
  -7   8   1      185.45      207.43     11.54 o 
  -6   8   1      784.32      814.27     54.89 o 
  -5   8   1     4603.34     4703.76    108.27 o 
  -4   8   1     3256.41     3133.04    160.53 o 
  -3   8   1        2.59       16.05     10.62 o 
  -2   8   1     2860.81     2980.21    118.77 o 
  -1   8   1     2262.39     2290.64    124.10 o 
   0   8   1     1436.24     1525.70     81.03 o 
   1   8   1       83.14      108.58     20.49 o 
   2   8   1      920.26      986.46     70.89 o 
   3   8   1     1513.02     1595.44    125.73 o 
   4   8   1      541.83      548.37     46.06 o 
   5   8   1       73.60       83.15     21.05 o 
  -9   9   1      570.95      536.69     36.56 o 
  -8   9   1        4.07        9.11      8.16 o 
  -7   9   1      852.74      909.98     27.53 o 
  -6   9   1     1945.07     1457.40    393.77 o 
  -5   9   1      512.82      577.89     37.91 o 
  -4   9   1      267.86      262.12     30.80 o 
  -3   9   1     4381.11     4453.54    132.87 o 
  -2   9   1     2443.70     2539.12     74.35 o 
  -1   9   1       11.23       17.27     13.36 o 
   0   9   1     1039.11     1015.35     44.29 o 
   1   9   1     2111.31     2168.13     75.41 o 
   2   9   1     2009.54     2063.72    100.11 o 
   3   9   1      135.86      159.03     24.62 o 
   4   9   1      625.58      600.91     55.02 o 
  -8  10   1     1688.46     1812.25    118.77 o 
  -7  10   1     1503.99     1501.31     43.97 o 
  -6  10   1        2.22        3.85     13.71 o 
  -5  10   1     1322.80     1296.52     55.60 o 
  -4  10   1     2810.05     2709.20     85.54 o 
  -3  10   1     1016.23      993.29     55.59 o 
  -2  10   1       36.74       34.14     17.31 o 
  -1  10   1     2306.72     2321.30    115.81 o 
   0  10   1     3284.30     3176.82    204.52 o 
   1  10   1     1039.05     1042.40     53.22 o 
   2  10   1        2.92        5.18     12.36 o 
  -7  11   1      354.72      276.84     28.01 o 
  -6  11   1     1914.62     1878.11    108.40 o 
  -5  11   1     2089.17     2070.66     81.76 o 
  -4  11   1      434.58      426.44     39.69 o 
  -3  11   1      406.99      412.93     35.14 o 
  -2  11   1     1796.48     1794.30     89.54 o 
  -1  11   1     1085.42     1053.77     55.58 o 
   0  11   1       15.18       22.68     15.48 o 
  -4  12   1     1595.11     1703.06    115.51 o 
  -3  12   1     2559.66     2532.97    149.28 o 
   1 -12   2      281.76      259.40     29.90 o 
   2 -12   2      657.81      684.67     67.68 o 
   3 -12   2     1489.65     1499.55     81.22 o 
   4 -12   2     1177.61     1237.71    100.06 o 
   5 -12   2        0.50       17.25     24.75 o 
   6 -12   2      695.94      692.53     59.28 o 
  -2 -11   2     1309.14     1275.77     71.53 o 
  -1 -11   2      252.12      306.49     32.73 o 
   0 -11   2      207.00      228.45     31.35 o 
   1 -11   2     1784.09     1813.50     68.62 o 
   2 -11   2     3585.19     3481.73    120.70 o 
   3 -11   2      728.71      656.91     38.71 o 
   4 -11   2      134.90      168.61     21.99 o 
   5 -11   2     1910.45     1974.73     87.81 o 
   6 -11   2     2062.11     2053.08     93.47 o 
   7 -11   2      116.51      119.04     24.88 o 
  -3 -10   2     1344.88     1453.32    117.44 o 
  -2 -10   2       17.28       31.54     14.34 o 
  -1 -10   2     1172.03     1181.91     60.42 o 
   0 -10   2     1785.19     1842.82     87.08 o 
   1 -10   2      921.26      907.91     39.98 o 
   2 -10   2      133.10      136.42     17.74 o 
   3 -10   2     2342.86     2364.67     69.34 o 
   4 -10   2     4910.82     4885.15    148.98 o 
   5 -10   2     2544.71     2601.28    167.79 o 
   6 -10   2       62.63       69.36     15.67 o 
   7 -10   2     2043.60     1977.67     44.86 o 
   8 -10   2     1486.92     1437.72     70.34 o 
  -4  -9   2      402.19      411.50     33.10 o 
  -3  -9   2      396.18      500.99     32.57 o 
  -2  -9   2     3258.14     3258.84    246.43 o 
  -1  -9   2     3139.82     3144.76    110.62 o 
   0  -9   2      123.18      149.00     19.55 o 
   1  -9   2      879.68      855.58     33.49 o 
   2  -9   2     3178.32     3250.45     78.78 o 
   3  -9   2     2584.84     2640.22    194.59 o 
   4  -9   2      173.81      150.44     18.95 o 
   5  -9   2     1118.13     1106.12     46.31 o 
   6  -9   2     4752.61     4838.90    208.22 o 
   7  -9   2     1904.38     1875.13     51.45 o 
   8  -9   2        0.71       -6.28      9.46 o 
   9  -9   2     1007.28     1106.55     74.34 o 
  -6  -8   2     1847.49     1924.20     90.46 o 
  -5  -8   2       64.14       56.91     15.72 o 
  -4  -8   2     1894.18     1985.27    187.63 o 
  -3  -8   2     5558.95     5470.23    377.49 o 
  -2  -8   2     3903.27     4032.97    192.52 o 
  -1  -8   2      378.11      408.55     22.06 o 
   0  -8   2     4951.82     4893.32    111.37 o 
   1  -8   2     5060.30     5075.77    155.20 o 
   2  -8   2      791.35      816.45     27.38 o 
   3  -8   2      611.57      578.43     27.94 o 
   4  -8   2     2775.67     2696.75     59.75 o 
   5  -8   2     3816.07     3797.11     81.24 o 
   6  -8   2      987.74     1045.70     34.72 o 
   7  -8   2       89.52       95.71      6.15 o 
   8  -8   2     1969.25     2013.46     88.26 o 
   9  -8   2     1515.73     1650.64     84.71 o 
  10  -8   2       19.42       42.65     22.21 o 
  -6  -7   2       94.18       69.70     19.33 o 
  -5  -7   2     2986.53     3023.31    213.99 o 
  -4  -7   2     3956.82     3974.76    251.02 o 
  -3  -7   2     1238.94     1245.85     80.12 o 
  -2  -7   2     1801.48     1806.43     54.40 o 
  -1  -7   2     8999.30     9327.13    241.41 o 
   0  -7   2     5530.85     5616.18    108.52 o 
   1  -7   2      136.17      137.35     10.75 o 
   2  -7   2     1686.41     1699.02     36.61 o 
   3  -7   2     2916.04     2799.67     53.08 o 
   4  -7   2     1915.23     1829.40     70.34 o 
   5  -7   2        3.89       16.65      6.80 o 
   6  -7   2     3698.22     3693.45     68.62 o 
   7  -7   2     2373.97     2549.56     85.89 o 
   8  -7   2      640.21      721.21     43.54 o 
   9  -7   2      136.16      139.21     25.18 o 
  10  -7   2     1359.55     1448.93    128.25 o 
  -7  -6   2      916.44     1042.48     96.85 o 
  -6  -6   2     2604.12     2737.84    101.89 o 
  -5  -6   2      813.76      880.04     40.47 o 
  -4  -6   2      164.90      186.14     14.96 o 
  -3  -6   2     3701.13     3750.98    190.74 o 
  -2  -6   2     3834.47     3949.52    155.20 o 
  -1  -6   2      522.49      504.55     17.79 o 
   0  -6   2     1816.73     1650.57    108.11 o 
   1  -6   2     7807.24     7699.14    136.14 o 
   2  -6   2     9241.75     9135.20    347.87 o 
   3  -6   2      460.12      391.36     26.06 o 
   4  -6   2     1866.05     1911.92     40.93 o 
   5  -6   2     5762.39     5669.25    101.83 o 
   6  -6   2     6316.30     4918.71    790.76 o 
   7  -6   2       40.09       48.57     13.33 o 
   8  -6   2     1045.12     1073.96     50.06 o 
   9  -6   2     2090.45     2200.35    133.88 o 
  10  -6   2     1112.67     1205.30     60.45 o 
  -8  -5   2     1595.82     1596.43    127.06 o 
  -7  -5   2     1778.24     1782.65     63.72 o 
  -6  -5   2        6.41       37.28     13.33 o 
  -5  -5   2     2355.18     2520.60    106.48 o 
  -4  -5   2     6503.38     6794.88    403.55 o 
  -3  -5   2     3890.11     4081.31     74.53 o 
  -2  -5   2       80.15      101.58     16.14 o 
  -1  -5   2     7703.56     8137.63    142.73 o 
   0  -5   2     6919.12     6512.67    269.08 o 
   1  -5   2     5547.86     5723.33     88.60 o 
   2  -5   2      344.74      377.98     41.76 o 
   3  -5   2     3983.31     3864.94    147.06 o 
   4  -5   2     7711.82     7777.92    234.87 o 
   5  -5   2      390.45      421.93     16.44 o 
   6  -5   2      411.85      406.07     22.21 o 
   7  -5   2     2787.43     2776.73     82.34 o 
   8  -5   2     3943.41     4119.93    172.97 o 
   9  -5   2      355.75      346.03     28.07 o 
  10  -5   2       74.79       89.08     30.06 o 
  -9  -4   2     1710.79     1544.60     79.38 o 
  -8  -4   2      586.33      588.81     39.69 o 
  -7  -4   2       36.16       28.73     12.74 o 
  -6  -4   2     1989.52     1840.15    116.40 o 
  -5  -4   2     6432.20     6549.56    176.53 o 
  -4  -4   2      640.19      668.38     34.51 o 
  -3  -4   2      143.91      141.22      9.49 o 
  -2  -4   2    18529.76    18712.70    392.97 o 
  -1  -4   2     4068.26     3980.93     63.22 o 
   0  -4   2       39.65      104.16     14.22 o 
   1  -4   2     9882.28     9788.26    154.26 o 
   2  -4   2    10225.04     9786.92    154.56 o 
   3  -4   2     3904.17     3901.69     53.20 o 
   4  -4   2     1680.45     1718.61     52.11 o 
   5  -4   2     3708.93     3799.45     86.19 o 
   6  -4   2     5325.22     5444.17    170.31 o 
   7  -4   2     2477.23     2558.74     72.86 o 
   8  -4   2        1.45        1.91      6.15 o 
   9  -4   2     1709.83     1688.77     50.37 o 
  10  -4   2     1585.55     1593.68     66.79 o 
  -9  -3   2        4.89        5.63     12.74 o 
  -8  -3   2     2533.75     2414.50    132.10 o 
  -7  -3   2     2135.65     2065.29    100.41 o 
  -6  -3   2     2528.52     2533.73    125.14 o 
  -5  -3   2       14.43       50.52      6.15 o 
  -4  -3   2     6385.05     6174.80    172.38 o 
  -3  -3   2    14787.28    14754.05    286.29 o 
  -2  -3   2     5139.07     5351.72    123.06 o 
  -1  -3   2      600.28      650.74     37.76 o 
   0  -3   2    14015.69    13045.90    220.22 o 
   1  -3   2     5474.20     5352.41     88.11 o 
   2  -3   2     4462.54     4631.66    123.95 o 
   3  -3   2      127.93      165.97     21.03 o 
   4  -3   2     4593.11     4539.03    111.66 o 
   5  -3   2     7237.94     7666.73    179.78 o 
   6  -3   2     3180.89     3235.52     78.79 o 
   7  -3   2      818.81      839.24     28.69 o 
   8  -3   2     3277.79     3319.82     72.83 o 
   9  -3   2     1359.31     1388.07     44.19 o 
  10  -3   2        4.16        8.63     11.75 o 
 -10  -2   2      233.58      290.48     67.23 o 
  -9  -2   2     1898.56     1842.94     49.76 o 
  -8  -2   2     3826.83     3736.95     92.93 o 
  -7  -2   2      719.88      713.51     31.40 o 
  -6  -2   2     2245.60     2135.19     77.30 o 
  -5  -2   2     2068.41     1965.48     61.90 o 
  -4  -2   2     9344.20     9337.83    150.67 o 
  -3  -2   2       15.61       27.98      4.00 o 
  -2  -2   2      624.87      545.32     18.96 o 
  -1  -2   2     5517.19     5558.53    171.79 o 
   0  -2   2     6580.62     6106.84     69.42 o 
   1  -2   2      295.63      378.62      9.77 o 
   2  -2   2      455.60      455.89      6.22 o 
   3  -2   2     7277.52     7254.45    162.61 o 
   4  -2   2     5981.93     6413.87    133.88 o 
   5  -2   2       18.23       29.85      4.10 o 
   6  -2   2     2294.23     2301.98     24.57 o 
   7  -2   2     4707.04     4782.99     57.27 o 
   8  -2   2     1387.69     1366.57     19.81 o 
   9  -2   2       64.93       55.83     14.40 o 
  10  -2   2     1290.90     1283.70    108.40 o 
 -10  -1   2     1793.17     1734.73     61.16 o 
  -9  -1   2      221.93      241.29     25.67 o 
  -8  -1   2        2.86       10.33      5.52 o 
  -7  -1   2     3245.72     3222.40     56.98 o 
  -6  -1   2     3736.78     3670.99     58.31 o 
  -5  -1   2      366.65      392.74     13.92 o 
  -4  -1   2      446.97      473.01     18.66 o 
  -3  -1   2     3750.59     3602.79     57.16 o 
  -2  -1   2     8604.31     8756.00    115.13 o 
  -1  -1   2     4613.74     4411.79     52.26 o 
   0  -1   2     1289.96     1364.20     17.67 o 
   1  -1   2    16199.01    14003.23    326.84 o 
   2  -1   2    10512.38    10178.03    143.26 o 
   3  -1   2       65.37      229.25      8.89 o 
   4  -1   2     1849.14     1883.14     39.10 o 
   5  -1   2     7296.58     6963.00    164.97 o 
   6  -1   2     4761.20     4909.26    123.51 o 
   7  -1   2      402.91      396.46     19.99 o 
   8  -1   2     1471.90     1360.14     58.70 o 
   9  -1   2     2477.81     2503.19     40.26 o 
  10  -1   2     2476.86     2468.98     89.74 o 
 -10   0   2        3.50        8.39      8.14 o 
  -9   0   2      854.15      881.92     32.63 o 
  -8   0   2     3751.30     3647.97     58.41 o 
  -7   0   2     1412.02     1461.39     25.19 o 
  -6   0   2       15.61       20.43      3.21 o 
  -5   0   2     3748.43     3822.03     42.18 o 
  -4   0   2    10393.05    10462.76    133.81 o 
  -3   0   2     2141.60     2025.01     20.56 o 
  -2   0   2     1104.47     1185.77     15.25 o 
  -1   0   2    10364.50     9821.62    135.78 o 
   0   0   2    15582.61    12982.96    138.63 o 
   1   0   2     6357.45     6357.22     77.91 o 
   2   0   2        5.47       19.00      3.09 o 
   3   0   2    11461.96    11440.61    190.85 o 
   4   0   2     9939.88     9645.84    232.21 o 
   5   0   2     1703.74     1774.14     45.61 o 
   6   0   2       22.25       20.44      9.18 o 
   7   0   2     3706.75     3597.16    106.92 o 
   8   0   2     3005.69     3056.03    105.15 o 
   9   0   2      229.35      230.65     13.06 o 
  10   0   2      307.12      319.30     27.38 o 
 -10   1   2     1075.40     1072.78     34.04 o 
  -9   1   2     1689.77     1647.02     35.25 o 
  -8   1   2     1538.28     1515.37     26.49 o 
  -7   1   2      757.97      747.28     28.48 o 
  -6   1   2     7222.16     7066.03     95.46 o 
  -5   1   2     9070.40     9286.64    145.83 o 
  -4   1   2      297.12      268.95      6.52 o 
  -3   1   2    13146.18    13312.16    158.13 o 
  -2   1   2     3764.47     3732.14     27.83 o 
  -1   1   2     7661.32     7413.24     78.31 o 
   0   1   2     1022.57     1118.59     14.74 o 
   1   1   2     1701.76     1749.22     20.94 o 
   2   1   2     3421.82     3379.68     79.67 o 
   3   1   2    12784.02    12758.49    250.86 o 
   4   1   2      358.47      399.48     12.03 o 
   5   1   2     3938.65     4068.30    117.59 o 
   6   1   2     9562.26     9015.26    309.22 o 
   7   1   2     1862.31     1872.77     68.12 o 
   8   1   2       16.31       29.32     14.81 o 
   9   1   2     1255.04     1181.18    105.44 o 
 -11   2   2     1248.10     1236.55     46.63 o 
 -10   2   2     1084.41     1117.77     37.96 o 
  -9   2   2       16.54       31.39      7.53 o 
  -8   2   2      845.39      892.80     25.64 o 
  -7   2   2     6182.50     6138.70     86.81 o 
  -6   2   2     5493.21     5552.64    169.71 o 
  -5   2   2        7.30       28.03      3.95 o 
  -4   2   2    16917.36    16844.09    221.03 o 
  -3   2   2    18247.51    17494.25    264.39 o 
  -2   2   2      452.74      488.53     17.13 o 
  -1   2   2       53.93       89.00      8.59 o 
   0   2   2    18794.69    17726.60    343.58 o 
   1   2   2     6828.34     6570.72    234.58 o 
   2   2   2    15588.63    15729.49    304.94 o 
   3   2   2      704.71      688.51     42.21 o 
   4   2   2     4581.27     4644.65    159.05 o 
   5   2   2     4120.52     3980.07    119.36 o 
   6   2   2      211.07      209.35     26.51 o 
   7   2   2     1505.63     1490.99     63.09 o 
   8   2   2     1460.57     1333.13    106.92 o 
   9   2   2      860.69      874.34     62.20 o 
 -11   3   2      211.31      181.54     19.66 o 
 -10   3   2      330.56      329.86     24.92 o 
  -9   3   2     2213.61     2297.05     63.56 o 
  -8   3   2     3221.97     3351.15     54.56 o 
  -7   3   2      737.99      787.82     15.43 o 
  -6   3   2      483.60      389.76    247.46 o 
  -5   3   2     5918.34     5997.30     78.86 o 
  -4   3   2    22581.90    21593.88    371.42 o 
  -3   3   2     1167.15     1289.09     20.97 o 
  -2   3   2     3189.01     3385.41     46.37 o 
  -1   3   2    18462.63    17285.57    357.95 o 
   0   3   2     4389.74     4374.77     73.77 o 
   1   3   2      712.72      821.73     17.90 o 
   2   3   2     4521.28     4631.14    112.40 o 
   3   3   2     6592.20     6512.39    275.60 o 
   4   3   2     2474.27     2498.58     99.67 o 
   5   3   2      716.29      695.34     41.47 o 
   6   3   2     2400.73     2456.83     97.89 o 
   7   3   2     2165.64     2120.12    136.10 o 
   8   3   2      264.56      259.46     34.06 o 
 -11   4   2      971.28     1026.01     51.02 o 
 -10   4   2     1645.05     1668.65     50.15 o 
  -9   4   2      793.87      822.80     40.28 o 
  -8   4   2       18.20       37.02     10.96 o 
  -7   4   2     1137.64     1111.33     38.06 o 
  -6   4   2     3659.49     3725.01     46.50 o 
  -5   4   2     1908.85     1950.94     26.90 o 
  -4   4   2      898.39      874.89     14.10 o 
  -3   4   2     6867.44     6981.99    121.61 o 
  -2   4   2    17904.64    17172.62    352.39 o 
  -1   4   2      355.39      455.21     25.92 o 
   0   4   2     4843.68     5186.24    107.96 o 
   1   4   2    15162.52    15290.85    427.25 o 
   2   4   2     9732.73     9780.35    555.35 o 
   3   4   2     1283.36     1311.13    118.18 o 
   4   4   2     1670.74     1770.81    130.91 o 
   5   4   2     5461.33     5327.06    332.32 o 
   6   4   2     3056.56     3111.59    203.63 o 
   7   4   2        8.90       14.41     19.40 o 
   8   4   2      800.28      675.60     56.28 o 
 -11   5   2      501.36      527.09     32.02 o 
 -10   5   2       34.60       57.76     17.77 o 
  -9   5   2     1138.40     1145.05     52.42 o 
  -8   5   2     3430.19     3456.47    145.72 o 
  -7   5   2     1416.93     1445.57     26.76 o 
  -6   5   2      355.84      383.31      9.63 o 
  -5   5   2     4641.78     4679.46     87.60 o 
  -4   5   2     8408.02     8082.41    157.93 o 
  -3   5   2     4715.68     4826.58     83.04 o 
  -2   5   2      305.97      268.77     12.46 o 
  -1   5   2     3854.14     3962.45     72.56 o 
   0   5   2     5514.94     5370.22    102.52 o 
   1   5   2      257.83      266.81     26.06 o 
   2   5   2      103.37      140.90     31.10 o 
   3   5   2     7658.28     7709.40    347.13 o 
   4   5   2     7305.39     7405.16    605.25 o 
   5   5   2     1204.76     1222.16     71.54 o 
   6   5   2      354.31      423.41     29.80 o 
   7   5   2     2844.14     2816.64    235.32 o 
 -10   6   2     1379.68     1403.32     71.68 o 
  -9   6   2     2921.91     2946.74    108.11 o 
  -8   6   2      555.11      505.29     66.04 o 
  -7   6   2      786.73      824.68     17.21 o 
  -6   6   2     4975.57     4921.33     77.54 o 
  -5   6   2     1823.87     1831.87     34.56 o 
  -4   6   2      409.42      393.71     16.64 o 
  -3   6   2     2993.63     2999.17     60.41 o 
  -2   6   2     5350.85     5369.03    145.13 o 
  -1   6   2     3474.40     3462.67     72.46 o 
   0   6   2      253.44      277.95     17.67 o 
   1   6   2     2205.30     2202.31     66.56 o 
   2   6   2     2749.35     2991.38    176.67 o 
   3   6   2     2168.82     2232.79    116.84 o 
   4   6   2        0.01        4.35     14.51 o 
   5   6   2     3262.62     3324.43    218.44 o 
   6   6   2     2510.15     2576.05    264.05 o 
 -10   7   2      882.20      884.41     61.01 o 
  -9   7   2      149.00      151.94     25.77 o 
  -8   7   2     2645.35     2583.43     52.47 o 
  -7   7   2     5212.08     5135.38     91.31 o 
  -6   7   2     2201.25     2154.85     38.95 o 
  -5   7   2      834.65      874.87     34.36 o 
  -4   7   2     3834.39     3826.06     96.11 o 
  -3   7   2     6277.71     6267.88    131.21 o 
  -2   7   2     1940.83     1994.48     51.73 o 
  -1   7   2      606.23      615.94     26.60 o 
   0   7   2     2435.62     2549.42     98.70 o 
   1   7   2     5297.72     5404.29    328.17 o 
   2   7   2      175.86      182.23     24.27 o 
   3   7   2      116.60      113.82     18.30 o 
   4   7   2     1228.35     1278.41    158.61 o 
   5   7   2     1805.32     1945.49    268.20 o 
   6   7   2       12.14       45.68     23.69 o 
 -10   8   2      239.97      217.40     34.95 o 
  -9   8   2     1541.17     1518.63     56.32 o 
  -8   8   2     1726.23     1693.53     46.37 o 
  -7   8   2      141.62      149.80     12.22 o 
  -6   8   2     1014.42     1005.62     27.43 o 
  -5   8   2     5595.65     5500.16    128.42 o 
  -4   8   2     2679.70     2579.89     68.28 o 
  -3   8   2        6.92        9.95     10.51 o 
  -2   8   2     4038.24     4038.28    115.05 o 
  -1   8   2     3996.91     3985.57    116.57 o 
   0   8   2     1321.59     1383.75     49.53 o 
   1   8   2        1.76       -5.59     12.42 o 
   2   8   2     1747.65     1763.82     82.93 o 
   3   8   2     1384.10     1425.45    118.77 o 
   4   8   2     1008.18     1033.86    145.13 o 
   5   8   2      102.03      128.63     25.69 o 
  -9   9   2      179.32      188.63     24.07 o 
  -8   9   2       47.04       42.59     13.58 o 
  -7   9   2     1625.73     1657.53     57.57 o 
  -6   9   2     2389.41     2408.47     59.85 o 
  -5   9   2      116.50      147.50     23.24 o 
  -4   9   2      757.92      776.59     37.89 o 
  -3   9   2     3374.50     3370.28     94.35 o 
  -2   9   2     2091.27     2136.56     68.38 o 
  -1   9   2        4.13       40.87     13.61 o 
   0   9   2     1247.18     1198.29     86.34 o 
   1   9   2     3412.29     3312.72    155.79 o 
   2   9   2     1314.87     1357.65    126.62 o 
   3   9   2      127.12      117.63     39.55 o 
  -8  10   2     1330.68     1352.15     52.82 o 
  -7  10   2      750.23      792.94     39.47 o 
  -6  10   2      112.24      121.02     16.32 o 
  -5  10   2     1762.78     1664.85     79.12 o 
  -4  10   2     2171.17     2206.09    138.02 o 
  -3  10   2      577.73      531.24     36.33 o 
  -2  10   2       91.35       97.57     19.47 o 
  -1  10   2     1209.88     1190.08     65.83 o 
   0  10   2     2791.71     2895.49     99.75 o 
   1  10   2      646.49      657.32     93.89 o 
   2  10   2      200.89      198.09     29.77 o 
  -7  11   2      417.90      413.39     40.19 o 
  -6  11   2     1208.83     1154.79     61.83 o 
  -5  11   2     1001.87     1140.91    139.35 o 
  -4  11   2      101.90      111.70     27.97 o 
  -3  11   2      710.98      788.65    101.74 o 
  -2  11   2     1763.14     1780.08     93.51 o 
  -1  11   2     1055.11     1086.23     58.74 o 
   0  11   2       13.71       23.62     15.98 o 
   1 -12   3      106.90      132.26     22.55 o 
   2 -12   3      472.76      492.75     43.84 o 
   3 -12   3     1172.62     1154.47     57.27 o 
   4 -12   3      529.76      579.94     40.08 o 
   5 -12   3       42.91       40.39     16.72 o 
   6 -12   3      958.08      884.99     52.43 o 
  -2 -11   3     2170.76     2169.59    263.75 o 
  -1 -11   3      528.17      481.22     35.28 o 
   0 -11   3      409.66      337.47     34.62 o 
   1 -11   3     2236.64     2241.46     74.36 o 
   2 -11   3     3119.16     3021.39    105.58 o 
   3 -11   3     1113.58     1079.79     47.05 o 
   4 -11   3      339.21      349.27     30.36 o 
   5 -11   3     1431.18     1441.65     57.94 o 
   6 -11   3     2457.08     2248.52     99.22 o 
   7 -11   3      116.55      114.55     25.69 o 
  -3 -10   3      907.13      939.01     95.08 o 
  -2 -10   3        1.09       24.73     15.55 o 
  -1 -10   3      608.92      651.98     41.53 o 
   0 -10   3     3489.80     3424.76     91.53 o 
   1 -10   3     1387.86     1408.10     48.03 o 
   2 -10   3       46.36       61.62     13.33 o 
   3 -10   3     1814.75     1773.47     58.35 o 
   4 -10   3     4887.84     4742.52    204.52 o 
   5 -10   3     1147.64     1184.51     45.53 o 
   6 -10   3       46.08       45.58     16.59 o 
   7 -10   3     2719.19     2812.29    150.61 o 
   8 -10   3     2018.50     2037.16    105.74 o 
  -5  -9   3     1496.81     1527.99    145.57 o 
  -4  -9   3      335.32      331.56     39.39 o 
  -3  -9   3      561.33      692.76     59.67 o 
  -2  -9   3     1854.41     1994.06     77.75 o 
  -1  -9   3     1636.97     1702.22     51.44 o 
   0  -9   3      262.36      323.74     25.97 o 
   1  -9   3     1441.88     1403.14     86.19 o 
   2  -9   3     5414.12     5292.99    147.50 o 
   3  -9   3     3636.32     3700.53     95.52 o 
   4  -9   3      307.93      346.98     25.75 o 
   5  -9   3      958.12      992.08     35.42 o 
   6  -9   3     3312.86     3280.15     82.53 o 
   7  -9   3     2209.33     2169.60     85.65 o 
   8  -9   3      102.10       92.41     24.58 o 
   9  -9   3     1447.53     1478.55     86.78 o 
  -6  -8   3      676.66      687.00     47.47 o 
  -5  -8   3       22.81       22.10     11.93 o 
  -4  -8   3     2215.63     2206.95    140.54 o 
  -3  -8   3     4408.32     4448.77    307.29 o 
  -2  -8   3     2934.82     3014.49    175.79 o 
  -1  -8   3      104.21      138.40     15.87 o 
   0  -8   3     2844.56     2982.80     75.98 o 
   1  -8   3     4036.77     3879.53    108.59 o 
   2  -8   3     1437.30     1457.72     36.77 o 
   3  -8   3      846.17      855.17     32.36 o 
   4  -8   3     3467.24     3473.98     71.49 o 
   5  -8   3     4934.52     4903.38    161.42 o 
   6  -8   3     1098.43     1113.13     43.84 o 
   7  -8   3       31.22       49.17     16.59 o 
   8  -8   3     1464.73     1639.38     76.42 o 
   9  -8   3     2230.89     2278.25    103.66 o 
  10  -8   3      186.71      170.01     32.58 o 
  -7  -7   3      380.67      377.30     81.75 o 
  -6  -7   3      415.15      437.05     27.56 o 
  -5  -7   3     3101.53     3208.19    293.52 o 
  -4  -7   3     3015.39     3111.68    220.36 o 
  -3  -7   3      144.93      130.08     16.14 o 
  -2  -7   3     1371.72     1368.53     36.89 o 
  -1  -7   3     5330.52     5583.84    122.37 o 
   0  -7   3     4119.75     4245.90     79.58 o 
   1  -7   3      736.62      762.78     21.04 o 
   2  -7   3     2072.69     2087.17     40.41 o 
   3  -7   3     4357.04     4450.49    123.66 o 
   4  -7   3     2773.93     2716.72     60.61 o 
   5  -7   3      427.59      435.95     23.69 o 
   6  -7   3     3080.75     3078.85     40.00 o 
   7  -7   3     3453.11     3568.43    115.51 o 
   8  -7   3      424.82      424.73     33.47 o 
   9  -7   3       66.56       52.72     18.96 o 
  10  -7   3     1097.75     1081.95     49.38 o 
  -7  -6   3     1713.90     1720.97     80.86 o 
  -6  -6   3     5352.40     5464.11    207.18 o 
  -5  -6   3     1383.49     1432.97     48.35 o 
  -4  -6   3      507.46      528.62     35.54 o 
  -3  -6   3     4761.90     4842.17     92.55 o 
  -2  -6   3     5346.70     5495.88    160.38 o 
  -1  -6   3       91.24      108.41     10.22 o 
   0  -6   3       62.35       82.49     15.40 o 
   1  -6   3     7566.77     7203.45    121.96 o 
   2  -6   3     8252.38     8167.66    140.30 o 
   3  -6   3     1678.83     1794.55     84.56 o 
   4  -6   3     4498.85     4608.29    176.38 o 
   5  -6   3     8459.53     8435.44    231.62 o 
   6  -6   3     2442.41     2541.26     74.34 o 
   7  -6   3       13.52        5.33     15.70 o 
   8  -6   3     1361.99     1455.75     61.31 o 
   9  -6   3     1519.62     1549.64     72.57 o 
  10  -6   3      674.94      690.39     51.98 o 
  -8  -5   3     1236.48     1238.35     65.46 o 
  -7  -5   3     1555.56     1598.12     54.20 o 
  -6  -5   3      127.04      135.54     17.92 o 
  -5  -5   3     3109.53     3177.51     68.12 o 
  -4  -5   3     6723.35     6826.18    210.74 o 
  -3  -5   3     5072.19     5219.46    225.10 o 
  -2  -5   3      129.53      126.75     31.25 o 
  -1  -5   3     6111.79     6150.74    191.19 o 
   0  -5   3    13111.59    12708.92    231.92 o 
   1  -5   3     4199.66     4162.90    153.13 o 
   2  -5   3       74.33       79.84      6.37 o 
   3  -5   3     4105.57     4101.98    134.91 o 
   4  -5   3     8088.42     8078.14    136.74 o 
   5  -5   3      911.90     1015.02     32.88 o 
   6  -5   3     2496.64     2556.07     70.20 o 
   7  -5   3     2501.39     2609.09     79.97 o 
   8  -5   3     3055.57     3302.16    106.33 o 
   9  -5   3       77.27       81.63     55.68 o 
  10  -5   3      178.88      172.98     24.73 o 
  -8  -4   3      437.14      407.90     36.13 o 
  -7  -4   3      152.78      118.77     17.18 o 
  -6  -4   3     2525.77     2632.64     59.68 o 
  -5  -4   3     3514.19     3596.43     69.46 o 
  -4  -4   3      950.70      978.61     52.72 o 
  -3  -4   3     5262.05     5717.15    169.71 o 
  -2  -4   3     7078.86     6876.68    193.56 o 
  -1  -4   3     5852.57     5796.13    183.49 o 
   0  -4   3      385.06      474.53      8.46 o 
   1  -4   3     7436.34     7336.87    109.61 o 
   2  -4   3    20093.93    18675.96    373.37 o 
   3  -4   3     4004.88     4002.88     60.74 o 
   4  -4   3     1766.36     1890.55     41.76 o 
   5  -4   3     5244.92     5273.86    122.32 o 
   6  -4   3     7898.89     8041.11    209.40 o 
   7  -4   3     2462.52     2509.74     56.27 o 
   8  -4   3        0.31       23.00      8.77 o 
   9  -4   3     1707.80     1626.98     58.79 o 
  10  -4   3     1308.18     1430.55     62.49 o 
  -9  -3   3       17.69       50.94     17.18 o 
  -8  -3   3      651.68      673.21     32.43 o 
  -7  -3   3     4795.92     4602.41    171.19 o 
  -6  -3   3     2024.34     2014.65     55.39 o 
  -5  -3   3       74.15       88.68      6.24 o 
  -4  -3   3     9754.92     9805.35    306.40 o 
  -3  -3   3    16622.94    16504.87    398.96 o 
  -2  -3   3     1278.56     1359.06     21.47 o 
  -1  -3   3     3712.64     3943.66    141.43 o 
   0  -3   3     3859.87     3742.30     87.67 o 
   1  -3   3     9861.33     9208.21    134.98 o 
   2  -3   3     3035.63     3176.19     29.99 o 
   3  -3   3       16.51       44.96      8.74 o 
   4  -3   3     8211.81     8321.30    215.92 o 
   5  -3   3     5031.74     4932.36    111.66 o 
   6  -3   3     1207.57     1279.81     28.54 o 
   7  -3   3     1299.26     1360.14     34.28 o 
   8  -3   3     3121.65     3157.15     84.69 o 
   9  -3   3     1092.08     1082.75     40.32 o 
  10  -3   3      108.10       78.74     19.14 o 
 -10  -2   3      737.13      671.39     31.80 o 
  -9  -2   3     3018.19     3051.77     63.62 o 
  -8  -2   3     3421.77     3280.38     69.21 o 
  -7  -2   3     1870.10     1951.41     46.53 o 
  -6  -2   3     1112.98     1093.65     28.58 o 
  -5  -2   3     5688.34     5506.96    143.06 o 
  -4  -2   3     7263.75     7137.45    148.39 o 
  -3  -2   3     1640.09     1832.40     19.24 o 
  -2  -2   3     7276.14     7635.08     98.98 o 
  -1  -2   3     3230.64     3118.66     73.16 o 
   0  -2   3    11970.69    11018.30    156.78 o 
   1  -2   3     3483.45     3658.13     39.71 o 
   2  -2   3     2682.98     2696.31     20.40 o 
   3  -2   3     9864.41    10022.29    180.67 o 
   4  -2   3     3855.05     3866.49     41.11 o 
   5  -2   3      914.97      902.95      9.01 o 
   6  -2   3     1902.40     1929.00     73.59 o 
   7  -2   3     3511.83     3534.76     45.12 o 
   8  -2   3      440.69      430.62     34.70 o 
   9  -2   3      201.00      221.77     19.51 o 
  10  -2   3      938.73      923.03     43.56 o 
 -10  -1   3     2000.47     1967.05     99.67 o 
  -9  -1   3      198.67      215.45     17.48 o 
  -8  -1   3      966.40      985.53     35.85 o 
  -7  -1   3     2874.48     2801.97     45.36 o 
  -6  -1   3     4868.00     4732.61     96.70 o 
  -5  -1   3      272.50      271.18     12.14 o 
  -4  -1   3      151.67      202.92     43.39 o 
  -3  -1   3     9213.40     9217.46    133.33 o 
  -2  -1   3     9512.35     9072.00    134.62 o 
  -1  -1   3     5178.35     5442.87    135.21 o 
   0  -1   3     1022.36     1063.86     19.05 o 
   1  -1   3    16356.51    14184.25    260.81 o 
   2  -1   3    14428.22    13354.88    287.30 o 
   3  -1   3      222.64      241.09      9.77 o 
   4  -1   3     3771.27     3947.55    106.33 o 
   5  -1   3     5921.44     6043.64    146.91 o 
   6  -1   3     2884.13     2917.12    114.33 o 
   7  -1   3        5.87       20.14     11.26 o 
   8  -1   3      788.09      826.15     23.93 o 
   9  -1   3     2575.55     2580.97    108.70 o 
  10  -1   3      637.06      678.81     66.05 o 
 -10   0   3       91.28       79.18     12.31 o 
  -9   0   3      782.34      799.75     22.84 o 
  -8   0   3     4271.59     4230.04     62.49 o 
  -7   0   3     1562.73     1555.40     29.00 o 
  -6   0   3      147.49      163.72      6.30 o 
  -5   0   3     2997.34     2980.49     36.92 o 
  -4   0   3     9138.69     9378.84    114.73 o 
  -3   0   3      562.27      499.73     10.39 o 
  -2   0   3       87.29      110.18      2.14 o 
  -1   0   3     5160.67     5195.86     42.67 o 
   0   0   3     5711.09     5542.54     53.45 o 
   1   0   3      305.39      313.73     17.33 o 
   2   0   3     1947.28     2099.44     47.54 o 
   3   0   3     9477.03     9283.84    151.00 o 
   4   0   3    10743.71    10964.02    198.02 o 
   5   0   3     2873.64     2872.10     72.27 o 
   6   0   3      489.29      532.24     28.14 o 
   7   0   3     3907.50     3877.35    169.12 o 
   8   0   3     2711.64     2697.94    100.41 o 
   9   0   3      384.02      375.39     93.16 o 
  10   0   3      353.89      312.63     32.73 o 
 -10   1   3      859.06      824.51     23.23 o 
  -9   1   3     1259.84     1266.68     28.76 o 
  -8   1   3     1239.54     1230.88     21.70 o 
  -7   1   3     1070.91     1065.47     21.55 o 
  -6   1   3     5809.53     5936.98     74.46 o 
  -5   1   3     4586.39     4496.84     61.26 o 
  -4   1   3      111.06      130.08      5.43 o 
  -3   1   3    12370.26    12509.65    144.58 o 
  -2   1   3     7919.00     7899.09     80.07 o 
  -1   1   3     2113.93     2101.08     20.83 o 
   0   1   3      260.58      295.79     13.92 o 
   1   1   3     3817.23     3746.13     56.72 o 
   2   1   3     3618.91     3501.00     82.49 o 
   3   1   3     5636.17     5464.91    118.47 o 
   4   1   3      826.82      968.64     49.17 o 
   5   1   3     4849.25     4728.73     86.81 o 
   6   1   3     7189.21     6957.37    199.92 o 
   7   1   3     2800.18     2782.36     97.15 o 
   8   1   3       40.44       29.91     15.99 o 
   9   1   3      786.07      805.62     58.94 o 
 -11   2   3     1587.50     1570.16     52.22 o 
 -10   2   3     1016.25      974.63     23.38 o 
  -9   2   3       62.67       68.76      9.29 o 
  -8   2   3     2896.48     2861.08     48.55 o 
  -7   2   3     4704.30     4676.82     73.25 o 
  -6   2   3     3065.58     3009.04     48.66 o 
  -5   2   3      934.91      888.81    103.72 o 
  -4   2   3     3005.21     3084.56     27.50 o 
  -3   2   3    12597.90    11455.10    511.59 o 
  -2   2   3     8718.00     8520.28    107.14 o 
  -1   2   3     1451.10     1574.25     22.82 o 
   0   2   3     4669.56     4682.68     89.60 o 
   1   2   3    21235.07    19879.01    646.27 o 
   2   2   3     2395.03     2429.88    123.06 o 
   3   2   3      758.75      724.70     72.57 o 
   4   2   3     4527.83     4640.30    168.23 o 
   5   2   3     3226.69     3090.95    155.20 o 
   6   2   3      890.91      864.16     33.62 o 
   7   2   3      887.26      903.36     81.15 o 
   8   2   3     1124.52     1089.96     66.05 o 
   9   2   3     1036.10      953.42     69.90 o 
 -11   3   3       84.85       77.87     17.26 o 
 -10   3   3      323.20      342.10     20.61 o 
  -9   3   3     3244.74     3231.86     94.57 o 
  -8   3   3     3391.72     3388.30     77.30 o 
  -7   3   3       10.53       18.79      5.33 o 
  -6   3   3     1600.76     1010.27    300.19 o 
  -5   3   3     9110.11     9120.37    128.44 o 
  -4   3   3     1797.32     1814.87     22.53 o 
  -3   3   3     1761.93     1882.48     21.60 o 
  -2   3   3      519.90      454.00     11.08 o 
  -1   3   3    16207.61    15750.59    312.13 o 
   0   3   3     6280.38     6406.80    105.82 o 
   1   3   3       15.85       44.48      8.44 o 
   2   3   3     4106.43     4206.96    208.51 o 
   3   3   3     5878.31     5842.99    386.08 o 
   4   3   3      356.08      340.88     20.61 o 
   5   3   3      279.78      283.77     18.37 o 
   6   3   3     3189.78     3200.66    211.03 o 
   7   3   3     2143.50     2110.09    158.16 o 
   8   3   3      683.96      677.67     55.68 o 
 -11   4   3      761.18      726.42     35.59 o 
 -10   4   3     1423.15     1412.46     71.82 o 
  -9   4   3     1057.00     1030.13     45.91 o 
  -8   4   3        6.61       18.07      9.48 o 
  -7   4   3     2346.80     2397.91     43.98 o 
  -6   4   3     4883.33     4911.88     69.02 o 
  -5   4   3     1904.81     1958.07     28.02 o 
  -4   4   3     3999.76     3847.68     51.82 o 
  -3   4   3     5954.27     5792.15     94.76 o 
  -2   4   3     6605.48     6555.82    207.03 o 
  -1   4   3      442.33      420.50     17.94 o 
   0   4   3     4100.14     4157.71     73.61 o 
   1   4   3    11669.46    11808.88    469.60 o 
   2   4   3     8748.39     8872.23    271.01 o 
   3   4   3        3.03       11.64      7.22 o 
   4   4   3      539.92      515.67     30.24 o 
   5   4   3     3604.26     3450.61    266.27 o 
   6   4   3     1106.24     1052.03     75.97 o 
   7   4   3        0.29        6.96     12.96 o 
   8   4   3     1017.00      946.31     69.31 o 
 -10   5   3      140.67      158.16     24.58 o 
  -9   5   3      523.78      555.94     36.13 o 
  -8   5   3     3314.38     3283.44     68.79 o 
  -7   5   3     2324.60     2384.47     38.89 o 
  -6   5   3      274.06      264.37      9.19 o 
  -5   5   3     4468.02     4458.14     67.36 o 
  -4   5   3     7006.88     7156.34    151.93 o 
  -3   5   3     3332.39     3294.39     68.99 o 
  -2   5   3       20.71       38.85     17.77 o 
  -1   5   3     3580.92     3703.63     81.83 o 
   0   5   3     6229.37     6206.64    122.00 o 
   1   5   3     4957.51     5056.62    145.72 o 
   2   5   3     1357.44     1526.99    118.77 o 
   3   5   3     7216.78     7296.25    505.29 o 
   4   5   3     4314.12     4587.19    341.95 o 
   5   5   3      111.58      111.10     21.76 o 
   6   5   3      679.25      713.81     40.02 o 
   7   5   3     1395.30     1384.64     92.11 o 
 -10   6   3     1050.84     1195.99     66.35 o 
  -9   6   3     2196.95     2239.45     88.86 o 
  -8   6   3      489.48      510.75     21.07 o 
  -7   6   3      463.22      466.51     18.43 o 
  -6   6   3     4627.95     4567.65     70.80 o 
  -5   6   3     2363.70     2412.08     40.33 o 
  -4   6   3       15.34       48.94     22.66 o 
  -3   6   3     1621.00     1564.83     39.36 o 
  -2   6   3     4899.81     5060.83    260.64 o 
  -1   6   3     2969.73     3010.87     67.82 o 
   0   6   3      971.35      968.17     39.78 o 
   1   6   3     2864.01     2809.33     81.67 o 
   2   6   3    12181.92    12421.18    654.86 o 
   3   6   3     3886.01     4198.63    141.87 o 
   4   6   3        1.84        9.90     14.07 o 
   5   6   3     3412.28     3544.13    341.50 o 
   6   6   3     2162.07     2272.38    217.84 o 
 -10   7   3      601.78      572.23     48.57 o 
  -9   7   3      256.12      244.08     13.69 o 
  -8   7   3     1954.10     1901.91     61.04 o 
  -7   7   3     3655.62     3608.29     63.05 o 
  -6   7   3     2116.57     2080.91     40.75 o 
  -5   7   3      401.55      420.78     24.27 o 
  -4   7   3     5416.18     5263.57    114.94 o 
  -3   7   3     5390.31     5539.72    122.92 o 
  -2   7   3     1418.57     1395.89     42.93 o 
  -1   7   3      726.90      736.11     45.02 o 
   0   7   3     1298.16     1311.38     45.66 o 
   1   7   3     3311.23     3294.97     89.47 o 
   2   7   3     1015.84     1046.00     45.04 o 
   3   7   3     1246.03     1159.08    132.10 o 
   4   7   3     2579.27     2532.94    235.32 o 
   5   7   3     2630.77     2718.17    299.29 o 
  -9   8   3     1639.84     1658.69     66.20 o 
  -8   8   3     1533.05     1500.56     57.63 o 
  -7   8   3      134.62      169.42     12.97 o 
  -6   8   3      579.03      610.42     22.81 o 
  -5   8   3     3599.04     3586.20     91.99 o 
  -4   8   3     2766.43     2740.79     74.66 o 
  -3   8   3       45.81       59.08     16.73 o 
  -2   8   3     2741.02     2696.05     75.40 o 
  -1   8   3     4279.19     4280.11    177.27 o 
   0   8   3      394.16      348.21     32.72 o 
   1   8   3       63.12       55.45     15.80 o 
   2   8   3      632.98      655.77     41.41 o 
   3   8   3     1732.68     1773.84     90.00 o 
   4   8   3      215.27      248.20     31.75 o 
  -9   9   3      164.57      142.32     22.76 o 
  -8   9   3      324.15      305.98     26.55 o 
  -7   9   3     2488.34     2527.36     87.19 o 
  -6   9   3     2307.12     2349.90     76.45 o 
  -5   9   3      194.41      203.55     22.19 o 
  -4   9   3      504.69      601.30     34.76 o 
  -3   9   3     3272.46     3076.96    106.92 o 
  -2   9   3     1759.34     1813.94     78.81 o 
  -1   9   3      257.68      263.70     31.44 o 
   0   9   3     1053.60     1072.23     63.28 o 
   1   9   3     2716.18     2666.51    171.94 o 
   2   9   3     1123.38     1184.15     80.71 o 
   3   9   3       44.08       46.09     24.65 o 
  -8  10   3     1794.50     1803.40     64.95 o 
  -7  10   3      573.69      588.27     51.60 o 
  -6  10   3      308.57      279.53     22.56 o 
  -5  10   3     1716.91     1681.19     69.89 o 
  -4  10   3     2143.77     2101.10    134.47 o 
  -3  10   3      726.83      826.82     45.86 o 
  -2  10   3      173.48      188.00     25.53 o 
  -1  10   3     1612.95     1635.22     68.67 o 
   0  10   3     2571.63     2519.08    146.46 o 
   1  10   3      546.05      443.04     49.65 o 
  -6  11   3     1488.00     1582.80     97.74 o 
  -5  11   3      699.48      656.99     58.42 o 
  -4  11   3        5.29       19.46     15.69 o 
  -3  11   3      998.42      986.74     57.18 o 
  -2  11   3     1996.48     2019.97    136.24 o 
  -1  11   3     1306.89     1394.36    115.49 o 
   1 -12   4        7.85       -7.34     14.82 o 
   2 -12   4      972.50      989.27     49.95 o 
   3 -12   4     2393.33     2292.00     82.80 o 
   4 -12   4      659.02      616.94     39.94 o 
   5 -12   4       88.48       52.66     17.59 o 
  -2 -11   4     2064.05     2183.31    116.99 o 
  -1 -11   4      331.38      315.13     27.73 o 
   0 -11   4      188.25      227.40     23.10 o 
   1 -11   4     1178.65     1205.50     48.48 o 
   2 -11   4     1669.92     1673.49     59.29 o 
   3 -11   4      582.18      557.80     42.80 o 
   4 -11   4      614.02      563.07     33.83 o 
   5 -11   4     3286.48     3236.18    179.49 o 
   6 -11   4      888.36      878.08     60.87 o 
   7 -11   4        2.48        3.88     10.75 o 
  -3 -10   4     1286.52     1201.10    110.33 o 
  -2 -10   4        7.46        6.89      9.28 o 
  -1 -10   4     1320.13     1427.68     61.03 o 
   0 -10   4     2069.17     2116.32    162.61 o 
   1 -10   4     2116.96     2188.51     87.37 o 
   2 -10   4       14.55       34.09     10.82 o 
   3 -10   4      540.54      532.59     28.19 o 
   4 -10   4     2622.53     2546.55    124.84 o 
   5 -10   4      973.59      984.87     46.75 o 
   6 -10   4      696.29      718.72     41.02 o 
   7 -10   4     2199.03     2240.20     72.60 o 
   8 -10   4     1518.69     1765.85    149.87 o 
  -5  -9   4      992.26     1048.52     52.13 o 
  -4  -9   4      201.22      203.36     64.86 o 
  -3  -9   4      417.20      453.09     32.36 o 
  -2  -9   4     4352.35     4271.32    237.54 o 
  -1  -9   4     3384.69     3419.51     81.56 o 
   0  -9   4       25.56       71.11     29.77 o 
   1  -9   4     1968.97     1986.33    159.94 o 
   2  -9   4     7691.66     7448.80    214.73 o 
   3  -9   4     3414.07     3415.60     76.39 o 
   4  -9   4      639.64      664.82     26.59 o 
   5  -9   4      445.04      429.46     27.54 o 
   6  -9   4     3558.45     3579.91    100.55 o 
   7  -9   4     1567.02     1635.53     78.79 o 
   8  -9   4      105.25      128.84     26.66 o 
   9  -9   4     1170.79     1225.02     79.38 o 
  -6  -8   4      693.95      767.37     47.18 o 
  -5  -8   4       17.59       43.71     12.73 o 
  -4  -8   4     1161.80     1210.07     83.67 o 
  -3  -8   4     2234.57     2379.68    230.43 o 
  -2  -8   4     2727.67     2778.61    201.85 o 
  -1  -8   4       54.51       72.25     10.37 o 
   0  -8   4     4733.60     4809.17     96.28 o 
   1  -8   4     5420.27     5314.51    115.31 o 
   2  -8   4     1920.69     1943.67     43.11 o 
   3  -8   4     1175.44     1246.34     46.95 o 
   4  -8   4     4040.75     3952.52    126.03 o 
   5  -8   4     5900.01     5977.49    196.37 o 
   6  -8   4     1443.89     1414.89     25.83 o 
   7  -8   4      467.59      568.38     66.35 o 
   8  -8   4     2039.22     2181.40     92.11 o 
   9  -8   4     1838.48     1815.91     91.82 o 
  -7  -7   4      162.44      158.26     18.95 o 
  -6  -7   4      770.60      762.79     40.13 o 
  -5  -7   4     3310.98     3435.30    198.59 o 
  -4  -7   4     1426.21     1457.24    101.15 o 
  -3  -7   4       20.02       30.51      9.75 o 
  -2  -7   4      574.54      629.82     21.54 o 
  -1  -7   4     2182.73     2206.26     52.02 o 
   0  -7   4     3338.32     3355.74    130.77 o 
   1  -7   4      320.88      344.49     13.28 o 
   2  -7   4     2945.01     3000.48    112.70 o 
   3  -7   4     6881.36     6779.44    121.58 o 
   4  -7   4     3625.21     3684.52     93.00 o 
   5  -7   4       55.72       57.91     10.42 o 
   6  -7   4     3205.69     3189.31     97.44 o 
   7  -7   4     3861.00     3919.70    123.81 o 
   8  -7   4     1028.86     1049.38     54.50 o 
   9  -7   4      527.30      556.23     44.43 o 
  10  -7   4      941.20      916.21     47.01 o 
  -7  -6   4     1533.61     1499.89     47.73 o 
  -6  -6   4     3890.05     3912.81    128.10 o 
  -5  -6   4      579.13      595.46     22.30 o 
  -4  -6   4      674.63      744.06     38.21 o 
  -3  -6   4     3701.89     3748.18     97.89 o 
  -2  -6   4     5331.83     5511.64    227.62 o 
  -1  -6   4     1101.75     1093.52     27.82 o 
   0  -6   4       30.55       64.10      8.00 o 
   1  -6   4     4002.64     3935.91     80.71 o 
   2  -6   4     6114.91     6041.55     96.77 o 
   3  -6   4       61.80       82.58      7.11 o 
   4  -6   4     1503.44     1502.98     35.01 o 
   5  -6   4     7112.52     7024.51    100.01 o 
   6  -6   4     2048.19     2018.50     62.79 o 
   7  -6   4      209.00      183.63     21.03 o 
   8  -6   4      424.58      427.39     33.47 o 
   9  -6   4     2504.95     2476.41     72.98 o 
  10  -6   4      589.17      647.95     38.33 o 
  -8  -5   4     2167.01     2025.01     84.12 o 
  -7  -5   4     2145.94     2008.13     73.16 o 
  -6  -5   4      228.45      203.12     28.88 o 
  -5  -5   4     1748.99     1803.56     36.68 o 
  -4  -5   4     4912.81     5066.63    121.88 o 
  -3  -5   4     2887.91     2971.93    136.54 o 
  -2  -5   4       22.17       43.67      5.10 o 
  -1  -5   4     5497.83     5362.25     82.20 o 
   0  -5   4    13430.64    12916.10    407.55 o 
   1  -5   4     5106.24     4975.04     81.85 o 
   2  -5   4      401.13      398.11      9.63 o 
   3  -5   4     6465.31     6482.72    100.92 o 
   4  -5   4     2735.84     2648.84     33.71 o 
   5  -5   4      263.83      264.49     16.59 o 
   6  -5   4     1259.56     1263.82     43.24 o 
   7  -5   4     3338.12     3428.63    143.35 o 
   8  -5   4     2000.05     1979.32     65.60 o 
   9  -5   4      557.78      575.54     37.71 o 
  10  -5   4      456.86      441.56     31.46 o 
  -9  -4   4     1096.49     1157.19     62.49 o 
  -8  -4   4      415.49      431.09     29.00 o 
  -7  -4   4      461.17      462.93     21.38 o 
  -6  -4   4     4607.24     4528.36    118.77 o 
  -5  -4   4     4542.37     4637.48     75.44 o 
  -4  -4   4     1793.42     1905.12     56.13 o 
  -3  -4   4     3668.82     3827.32    153.13 o 
  -2  -4   4    10587.63    10784.75    184.45 o 
  -1  -4   4     5197.45     5111.93    129.28 o 
   0  -4   4      235.14      253.11      6.55 o 
   1  -4   4    10776.04    10458.84    256.64 o 
   2  -4   4    18235.27    17189.99    271.58 o 
   3  -4   4    10328.23    10679.06    165.51 o 
   4  -4   4      187.05      176.49     16.44 o 
   5  -4   4     4662.55     4650.69    109.59 o 
   6  -4   4     7197.26     7357.22    193.70 o 
   7  -4   4     2481.21     2462.92     63.87 o 
   8  -4   4       53.18       76.25     12.31 o 
   9  -4   4     1666.99     1704.05     65.97 o 
  10  -4   4     1682.52     1665.38     61.69 o 
  -9  -3   4       12.18       26.96      9.02 o 
  -8  -3   4     1126.36     1073.81     33.74 o 
  -7  -3   4     3688.72     3691.35     91.67 o 
  -6  -3   4     1533.50     1514.49     31.91 o 
  -5  -3   4     1643.48     1657.15     54.20 o 
  -4  -3   4     7248.85     7327.19    114.64 o 
  -3  -3   4    15047.42    15037.03    262.96 o 
  -2  -3   4     6115.91     6579.62    187.19 o 
  -1  -3   4     1817.35     1896.88     59.53 o 
   0  -3   4    10703.26     9913.58    246.22 o 
   1  -3   4    17418.83    16019.78    232.61 o 
   2  -3   4     5092.02     5271.62     64.51 o 
   3  -3   4      300.36      296.48     11.55 o 
   4  -3   4     9160.17     9497.75    226.28 o 
   5  -3   4     3705.24     3867.53     72.80 o 
   6  -3   4      227.73      235.51     25.32 o 
   7  -3   4     1092.61     1170.92     32.93 o 
   8  -3   4     3186.06     3279.80     89.47 o 
   9  -3   4     1218.19     1361.59     47.73 o 
  10  -3   4      114.18      159.38     21.08 o 
 -10  -2   4      111.50      129.16     15.26 o 
  -9  -2   4     2346.16     2317.77     63.25 o 
  -8  -2   4     3071.25     3090.17     50.51 o 
  -7  -2   4      112.85      109.90     29.67 o 
  -6  -2   4      969.04      957.37     25.92 o 
  -5  -2   4     6783.20     6658.51    106.03 o 
  -4  -2   4      902.16      823.14     19.32 o 
  -3  -2   4        7.71       11.94      4.59 o 
  -2  -2   4     1317.82     1232.21     20.30 o 
  -1  -2   4     7358.89     7077.25    161.45 o 
   0  -2   4    16013.65    14565.19    237.39 o 
   1  -2   4     2162.15     2300.55     18.98 o 
   2  -2   4    13186.92    12852.98    217.45 o 
   3  -2   4    16009.72    15668.24    278.61 o 
   4  -2   4     1885.39     1896.19     19.79 o 
   5  -2   4     1471.52     1575.20     19.70 o 
   6  -2   4     1875.65     1947.72     29.91 o 
   7  -2   4     2400.82     2380.71     46.50 o 
   8  -2   4      524.70      560.90     56.57 o 
   9  -2   4       25.35       16.81     12.71 o 
  10  -2   4      899.96      941.74     61.61 o 
 -10  -1   4     1950.86     1958.68     80.37 o 
  -9  -1   4     1825.11     1789.89     35.08 o 
  -8  -1   4       30.46       34.82      6.42 o 
  -7  -1   4     3876.82     3824.69     56.04 o 
  -6  -1   4     4520.20     4507.12     59.41 o 
  -5  -1   4      774.55      788.20     11.35 o 
  -4  -1   4     1048.82     1058.92     12.72 o 
  -3  -1   4    10469.75    10463.43    128.40 o 
  -2  -1   4     3148.08     3162.64     40.14 o 
  -1  -1   4     4990.20     5061.38     47.25 o 
   0  -1   4     1372.20     1307.73      8.77 o 
   1  -1   4    11432.12    10476.81    110.17 o 
   2  -1   4    12841.40    12268.61    203.01 o 
   3  -1   4       48.65       58.58      5.92 o 
   4  -1   4     4842.56     4785.75    106.92 o 
   5  -1   4     4315.37     4372.27    108.40 o 
   6  -1   4     1661.42     1650.93     54.79 o 
   7  -1   4       94.06       94.19     17.47 o 
   8  -1   4      602.93      594.15     42.06 o 
   9  -1   4     1597.11     1438.94    771.56 o 
  10  -1   4      667.14      655.34     78.79 o 
 -10   0   4       25.21       34.51     12.15 o 
  -9   0   4     1198.48     1156.97     24.63 o 
  -8   0   4     4872.94     4890.00     71.49 o 
  -7   0   4     6997.00     7014.06    103.21 o 
  -6   0   4      153.54      171.35      5.58 o 
  -5   0   4     2220.29     2169.95     24.80 o 
  -4   0   4    14417.89    14218.77    247.38 o 
  -3   0   4      782.53      762.68     11.45 o 
  -2   0   4       11.72       66.02     18.72 o 
  -1   0   4     7872.35     7662.98     73.66 o 
   0   0   4     3920.28     3941.03     36.47 o 
   1   0   4      250.06      229.94      8.49 o 
   2   0   4      102.59      110.95      5.18 o 
   3   0   4    10408.67    10173.32    208.51 o 
   4   0   4     6449.83     6430.50    144.98 o 
   5   0   4      812.01      796.74     50.35 o 
   6   0   4      712.63      761.49     36.43 o 
   7   0   4     5004.50     4874.60    154.61 o 
   8   0   4     1376.99     1336.09     66.64 o 
   9   0   4      101.55      114.03     26.95 o 
 -10   1   4     1196.28     1228.57     37.68 o 
  -9   1   4      460.49      443.94     16.00 o 
  -8   1   4       57.13       61.17      6.64 o 
  -7   1   4     2535.13     2530.39     40.78 o 
  -6   1   4     5655.67     5649.72     93.93 o 
  -5   1   4     8244.12     8256.76    106.38 o 
  -4   1   4       66.75      103.25      3.03 o 
  -3   1   4     8513.99     8927.96     96.98 o 
  -2   1   4    11963.78    11700.50    146.58 o 
  -1   1   4     5484.57     5600.00    103.61 o 
   0   1   4      859.80      914.31     11.45 o 
   1   1   4     3746.69     3857.04     82.19 o 
   2   1   4    13297.31    13114.30    241.46 o 
   3   1   4     6220.84     6454.55    183.49 o 
   4   1   4        0.77       10.70      6.55 o 
   5   1   4     4497.58     4401.69    185.12 o 
   6   1   4     4776.05     4599.74    138.91 o 
   7   1   4     2273.90     2102.61     82.34 o 
   8   1   4       73.08       48.57     20.14 o 
   9   1   4     1162.03     1239.53     79.08 o 
 -10   2   4      661.43      697.63     31.86 o 
  -9   2   4       99.29      128.27     19.20 o 
  -8   2   4     3469.22     3480.85     50.59 o 
  -7   2   4     1968.51     1926.61     32.65 o 
  -6   2   4      673.60      693.38     11.93 o 
  -5   2   4     1572.47     1572.15     18.69 o 
  -4   2   4     6832.80     6672.22     69.11 o 
  -3   2   4     5970.76     5884.27     67.69 o 
  -2   2   4     4990.31     5107.00     58.76 o 
  -1   2   4     2531.57     2375.79    215.28 o 
   0   2   4     5374.64     5398.23    114.62 o 
   1   2   4     9185.36     8883.19    336.02 o 
   2   2   4     5037.65     5345.68    269.68 o 
   3   2   4     1879.98     1947.91    103.52 o 
   4   2   4     5199.67     5164.59    232.95 o 
   5   2   4     4166.97     4175.34    223.03 o 
   6   2   4      381.71      320.67     25.87 o 
   7   2   4      471.38      472.41     40.58 o 
   8   2   4     1454.14     1371.04     78.49 o 
 -11   3   4      156.98      120.00     16.02 o 
 -10   3   4      422.83      467.34     28.73 o 
  -9   3   4     2955.18     3011.66     49.83 o 
  -8   3   4     2401.68     2450.03     57.02 o 
  -7   3   4       15.04       32.83      4.97 o 
  -6   3   4      510.29      423.68    129.96 o 
  -5   3   4     4037.86     4039.45     56.82 o 
  -4   3   4     4451.83     4297.82     51.47 o 
  -3   3   4      159.70      188.88     11.82 o 
  -2   3   4     1021.83      990.79     16.01 o 
  -1   3   4    13900.57    13833.47    273.10 o 
   0   3   4     1772.03     1759.10     59.24 o 
   1   3   4      759.90      806.54     21.14 o 
   2   3   4     1148.66     1036.59     30.21 o 
   3   3   4     4643.41     4432.48    346.98 o 
   4   3   4      453.22      476.86     29.91 o 
   5   3   4        7.87       22.70      9.39 o 
   6   3   4     2573.27     2520.07    189.71 o 
   7   3   4     2283.22     2322.29    178.90 o 
   8   3   4      775.52      738.39     61.31 o 
 -10   4   4     2455.41     2441.25     65.33 o 
  -9   4   4      673.30      673.52     36.73 o 
  -8   4   4      244.92      233.39     19.55 o 
  -7   4   4     4634.46     4623.94     66.49 o 
  -6   4   4     2966.98     3011.88     45.13 o 
  -5   4   4     1565.28     1579.38     23.22 o 
  -4   4   4       23.05       36.05      4.94 o 
  -3   4   4     8596.85     8874.25    131.44 o 
  -2   4   4     4754.54     4787.55     83.94 o 
  -1   4   4     1432.36     1537.76     50.54 o 
   0   4   4     2691.78     2717.95    104.11 o 
   1   4   4     6546.96     6836.38    380.15 o 
   2   4   4     4337.91     4406.37    273.82 o 
   3   4   4        1.87        8.39     17.47 o 
   4   4   4      530.91      515.27     30.36 o 
   5   4   4     2729.41     2602.15    262.57 o 
   6   4   4      837.16      840.24     55.83 o 
   7   4   4        2.67       19.86     13.44 o 
 -10   5   4       96.01       69.60     19.25 o 
  -9   5   4     1255.81     1293.14     58.64 o 
  -8   5   4     3485.67     1499.88   1523.28 o 
  -7   5   4     2054.73     2061.46     37.76 o 
  -6   5   4      375.12      366.54     11.61 o 
  -5   5   4     4486.42     4369.82     64.29 o 
  -4   5   4     3087.61     2959.26     48.84 o 
  -3   5   4     2839.23     2906.11     57.01 o 
  -2   5   4       84.81       78.97      9.84 o 
  -1   5   4     5770.11     5625.39    112.46 o 
   0   5   4     4546.89     4596.01    130.63 o 
   1   5   4     3011.61     3128.30    156.98 o 
   2   5   4      910.57      937.26     34.79 o 
   3   5   4     4116.91     4418.05    310.85 o 
   4   5   4     3242.54     3204.20    279.45 o 
   5   5   4       47.01       60.37     19.47 o 
   6   5   4     1156.65     1233.94    116.25 o 
   7   5   4     1849.37     1841.63    270.86 o 
 -10   6   4      841.50      832.28     54.20 o 
  -9   6   4     1860.94     1790.70     53.65 o 
  -8   6   4      213.92      213.73     13.54 o 
  -7   6   4      651.00      684.85     22.27 o 
  -6   6   4     3609.44     3655.24     67.31 o 
  -5   6   4     2144.80     2174.76     50.09 o 
  -4   6   4      181.00      198.87     11.56 o 
  -3   6   4     1808.02     1831.46     46.49 o 
  -2   6   4     6934.95     6932.69    147.31 o 
  -1   6   4     3952.68     3889.38    101.49 o 
   0   6   4        1.06       12.10     10.78 o 
   1   6   4     6737.88     6538.15    407.85 o 
   2   6   4     6123.62     6309.23    245.98 o 
   3   6   4     2981.66     3196.20    232.65 o 
   4   6   4       13.90       21.88     13.17 o 
   5   6   4     1293.92     1252.21    131.36 o 
   6   6   4     2175.86     2246.40    141.87 o 
 -10   7   4      533.23      311.88     66.35 o 
  -9   7   4       56.97       53.60     11.73 o 
  -8   7   4     1201.64     1189.96     40.04 o 
  -7   7   4     2887.91     2895.35     55.49 o 
  -6   7   4     1606.37     1624.62     36.55 o 
  -5   7   4       66.57       62.03     10.51 o 
  -4   7   4     2534.25     2604.05     77.70 o 
  -3   7   4     7853.31     7830.64    202.48 o 
  -2   7   4     1378.42     1363.35     54.28 o 
  -1   7   4      169.82      154.28     17.92 o 
   0   7   4     6235.47     6095.87    199.04 o 
   1   7   4     2933.07     3074.12    189.71 o 
   2   7   4       38.81       43.62     17.85 o 
   3   7   4     1222.22     1250.36     69.85 o 
   4   7   4     2116.37     2228.25    274.71 o 
   5   7   4     1312.46     1375.43    133.88 o 
  -9   8   4     1536.63     1492.67     64.83 o 
  -8   8   4     1206.25     1217.70     41.61 o 
  -7   8   4      333.11      356.57     18.71 o 
  -6   8   4     1001.46     1027.12     37.29 o 
  -5   8   4     1986.66     1950.44     48.56 o 
  -4   8   4     2239.86     2360.90    178.60 o 
  -3   8   4       28.78       24.19     11.68 o 
  -2   8   4     1296.59     1218.25     52.13 o 
  -1   8   4     3717.86     3484.52    134.02 o 
   0   8   4     2522.05     2570.56     98.51 o 
   1   8   4      248.68      210.04     25.02 o 
   2   8   4     2306.49     2271.00     85.79 o 
   3   8   4     2099.54     2191.51    173.71 o 
   4   8   4      512.04      631.83     76.42 o 
  -8   9   4      481.16      514.56     37.86 o 
  -7   9   4     2662.61     2621.71     86.38 o 
  -6   9   4     2296.86     2157.18     57.87 o 
  -5   9   4       89.78       74.48     36.41 o 
  -4   9   4      585.83      536.81    140.10 o 
  -3   9   4     2536.70     2572.10     84.08 o 
  -2   9   4     1690.78     1623.95     64.44 o 
  -1   9   4      273.24      279.23     28.03 o 
   0   9   4       94.62       87.44     20.53 o 
   1   9   4     3284.03     3292.47    174.61 o 
   2   9   4      944.63      929.75     72.42 o 
  -7  10   4      519.43      576.77     31.73 o 
  -6  10   4      146.97      150.96     25.37 o 
  -5  10   4     1564.54     1487.53     66.62 o 
  -4  10   4     1379.13     1334.67     62.16 o 
  -3  10   4      549.56      523.17     47.57 o 
  -2  10   4      372.60      323.65     54.89 o 
  -1  10   4     1732.95     1588.28     84.93 o 
   0  10   4     1740.36     1723.60    104.55 o 
   1  10   4      288.14      253.01     34.22 o 
  -5  11   4      988.78      963.05     59.37 o 
  -4  11   4        0.95        5.38     15.39 o 
  -3  11   4     1128.52     1107.33     64.44 o 
  -2  11   4     1822.37     1626.36     93.74 o 
   1 -12   5       32.70       36.94     14.76 o 
   2 -12   5      662.46      699.98    143.35 o 
   3 -12   5     2200.84     2228.30    121.08 o 
   4 -12   5      751.68      778.98     43.92 o 
   5 -12   5        9.52       -0.40     18.07 o 
  -2 -11   5     1398.15     1296.51    107.81 o 
  -1 -11   5      368.17      408.21     28.67 o 
   0 -11   5      556.20      594.68     32.73 o 
   1 -11   5     2623.29     2654.48     93.27 o 
   2 -11   5     3217.89     3286.42    218.14 o 
   3 -11   5      329.25      299.24     40.55 o 
   4 -11   5      230.70      224.84     27.65 o 
   5 -11   5     2040.82     2016.36     81.96 o 
   6 -11   5     1660.96     1609.83     98.93 o 
   7 -11   5       40.91       39.30     15.29 o 
  -3 -10   5      720.00      808.54     61.01 o 
  -2 -10   5        6.42       -1.36     11.34 o 
  -1 -10   5     1494.06     1552.87     61.16 o 
   0 -10   5     1968.69     2004.45     80.86 o 
   1 -10   5      743.79      791.75     52.76 o 
   2 -10   5      565.57      583.95     33.58 o 
   3 -10   5     4625.81     4476.66    103.86 o 
   4 -10   5     1309.79     1302.39     43.68 o 
   5 -10   5      122.71      126.14     16.15 o 
   6 -10   5      381.76      390.99     26.07 o 
   8 -10   5     1674.18     1772.07     95.96 o 
  -5  -9   5     1178.02     1239.40     56.99 o 
  -4  -9   5      100.25      118.81     22.66 o 
  -3  -9   5      555.69      537.09    103.52 o 
  -2  -9   5     2946.71     3168.13     89.60 o 
  -1  -9   5     3233.33     3498.79    188.52 o 
   0  -9   5      181.77      212.05     18.36 o 
   1  -9   5     1831.69     1876.10     69.79 o 
   2  -9   5     4249.60     4243.18     90.23 o 
   3  -9   5     2609.22     2603.50     60.04 o 
   4  -9   5      671.15      717.37     26.98 o 
   5  -9   5     1899.68     1919.07     80.12 o 
   6  -9   5     1887.85     1834.22     42.32 o 
   7  -9   5      649.69      653.98     46.20 o 
   8  -9   5        0.17       14.22     16.29 o 
   9  -9   5      872.37     1013.25    117.59 o 
  -6  -8   5     1063.31     1059.25     42.41 o 
  -5  -8   5      109.54      135.62     35.69 o 
  -4  -8   5     1742.89     1709.42    134.91 o 
  -3  -8   5     4223.25     4197.36    320.03 o 
  -2  -8   5      967.06     1099.95     90.93 o 
  -1  -8   5       17.21       20.57      7.17 o 
   0  -8   5     3679.93     3688.51     95.52 o 
   1  -8   5     5343.02     5392.62    178.45 o 
   2  -8   5     2863.53     2961.26     57.97 o 
   3  -8   5       19.79       27.72      9.03 o 
   4  -8   5     3732.24     3648.88     83.05 o 
   5  -8   5     2570.18     2512.19     36.42 o 
   6  -8   5      161.98      176.15      4.63 o 
   7  -8   5      960.20      889.74     49.76 o 
   8  -8   5     1955.12     1979.99     88.26 o 
   9  -8   5     1186.64     1259.08    116.10 o 
  -7  -7   5      145.96      147.55     25.47 o 
  -6  -7   5      703.75      702.84     34.65 o 
  -5  -7   5     2005.77     2113.88    100.26 o 
  -4  -7   5     2047.78     2051.19    123.81 o 
  -3  -7   5       28.27       27.31      8.42 o 
  -2  -7   5     2595.79     2590.76     75.08 o 
  -1  -7   5     4683.66     4721.53    147.20 o 
   0  -7   5     3160.29     3136.03    123.36 o 
   1  -7   5      233.13      251.85     10.87 o 
   2  -7   5     3886.73     3719.85    160.09 o 
   3  -7   5    10472.71    10271.76    287.74 o 
   4  -7   5     8095.61     8227.45    209.55 o 
   5  -7   5       89.22       91.83     10.37 o 
   6  -7   5     1925.58     1898.84     64.57 o 
   7  -7   5     2385.66     2458.92     86.19 o 
   8  -7   5     1166.05     1196.88     95.08 o 
   9  -7   5      108.07      113.86     17.98 o 
  -7  -6   5     2606.73     2705.35    147.20 o 
  -6  -6   5     2500.48     2504.70    148.83 o 
  -5  -6   5      834.31      841.97     29.31 o 
  -4  -6   5      301.38      354.21     24.44 o 
  -3  -6   5     2398.26     2486.21     77.45 o 
  -2  -6   5     6426.12     6236.02    346.54 o 
  -1  -6   5      719.97      741.44     19.40 o 
   0  -6   5      394.32      418.85     10.81 o 
   1  -6   5     6492.31     6339.23    107.45 o 
   2  -6   5     5308.45     5224.11    112.25 o 
   3  -6   5      280.96      303.70     10.67 o 
   4  -6   5     1889.90     1872.62     25.07 o 
   5  -6   5     8782.61     8812.78    137.90 o 
   6  -6   5     3983.44     4321.63    120.84 o 
   7  -6   5      179.07      205.85     22.21 o 
   8  -6   5      462.83      490.73     36.43 o 
   9  -6   5     1607.86     1630.60     57.48 o 
  10  -6   5     1268.88     1254.84     65.90 o 
  -8  -5   5     1550.70     1516.17     65.16 o 
  -7  -5   5      886.38      886.87     33.28 o 
  -6  -5   5       39.59       21.33     16.29 o 
  -5  -5   5     1315.69     1407.66     31.50 o 
  -4  -5   5     2725.02     2873.21     64.27 o 
  -3  -5   5     3088.14     3256.79     99.81 o 
  -2  -5   5       13.88       36.55      8.29 o 
  -1  -5   5     2524.51     2509.64     75.97 o 
   0  -5   5     5905.47     5786.06    209.70 o 
   1  -5   5      561.77      516.63     14.92 o 
   2  -5   5     1066.78     1113.75     13.92 o 
   3  -5   5     3085.98     3161.15     40.84 o 
   4  -5   5     5180.89     5230.39     69.52 o 
   5  -5   5      146.86      183.34     24.88 o 
   6  -5   5      396.80      453.46     25.18 o 
   7  -5   5     6982.61     7047.33    149.56 o 
   8  -5   5     2597.47     2662.94     69.91 o 
   9  -5   5       51.61       86.24     15.64 o 
  10  -5   5      403.04      394.38     37.11 o 
  -9  -4   5     1326.21     1303.70     48.13 o 
  -8  -4   5       97.63       95.67     16.59 o 
  -7  -4   5      478.88      492.90     32.14 o 
  -6  -4   5     3682.00     3684.64     71.59 o 
  -5  -4   5     2209.09     2256.11     62.25 o 
  -4  -4   5      903.93      958.92     14.87 o 
  -3  -4   5     2116.43     2244.15     89.60 o 
  -2  -4   5    11604.59    11301.16    442.50 o 
  -1  -4   5     5050.67     5106.41    283.00 o 
   0  -4   5      679.85      710.38     10.18 o 
   1  -4   5     9066.40     8908.50    108.80 o 
   2  -4   5     1750.95     1604.75     22.60 o 
   3  -4   5     3302.18     3286.50     54.79 o 
   4  -4   5        0.16        4.44      5.33 o 
   5  -4   5     3650.99     3837.66     92.41 o 
   6  -4   5     4214.76     4095.87    128.40 o 
   7  -4   5     3818.32     3893.71     83.21 o 
   8  -4   5       80.22      106.83     14.53 o 
   9  -4   5     2423.21     2367.61     71.56 o 
  10  -4   5     1257.66     1291.49     89.67 o 
  -9  -3   5        0.42       -3.01      6.91 o 
  -8  -3   5     1503.07     1495.66     33.19 o 
  -7  -3   5     4437.46     4307.91     94.60 o 
  -6  -3   5     2070.44     2073.64     46.63 o 
  -5  -3   5      369.35      388.30     18.66 o 
  -4  -3   5     4555.92     4521.68     65.85 o 
  -3  -3   5    10087.54     9981.84    126.20 o 
  -2  -3   5     4753.40     5158.81     50.19 o 
  -1  -3   5      739.53      809.03     18.47 o 
   0  -3   5    23507.15    21300.49    785.63 o 
   1  -3   5    25097.33    23042.79    482.32 o 
   2  -3   5     2042.14     2056.68     23.53 o 
   3  -3   5     2134.50     2175.72     57.46 o 
   4  -3   5     3046.47     3008.83     47.21 o 
   5  -3   5     3795.98     3892.64     67.44 o 
   6  -3   5        3.55        4.62      5.52 o 
   7  -3   5      480.03      530.71     27.19 o 
   8  -3   5     2982.27     2953.68     74.41 o 
   9  -3   5     1491.10     1491.55     53.91 o 
  10  -3   5       84.66       25.11     31.10 o 
  -9  -2   5     1971.39     2024.57     58.94 o 
  -8  -2   5     2781.44     2697.12     48.36 o 
  -7  -2   5       10.24       14.83      7.53 o 
  -6  -2   5     2098.46     2160.22     40.11 o 
  -5  -2   5     5655.41     5639.12     69.34 o 
  -4  -2   5     8958.24     9175.54    154.50 o 
  -3  -2   5       25.51       29.10      3.79 o 
  -2  -2   5      554.42      473.30     14.22 o 
  -1  -2   5    21199.78    19658.25    343.66 o 
   0  -2   5    10985.56    10799.49    115.37 o 
   1  -2   5      121.26      137.67      8.23 o 
   2  -2   5    26589.04    24230.36    494.31 o 
   3  -2   5    17780.81    17434.61    327.93 o 
   4  -2   5     2587.22     2592.71     46.50 o 
   5  -2   5      940.98      973.15     12.65 o 
   6  -2   5     2408.56     2483.35     36.24 o 
   7  -2   5     3718.17     3735.76     75.97 o 
   8  -2   5      551.85      564.26     29.32 o 
   9  -2   5       71.47       85.07     16.48 o 
  10  -2   5      980.50     1029.83     61.40 o 
 -10  -1   5     1876.93     1924.69     93.59 o 
  -9  -1   5      454.54      426.39     45.33 o 
  -8  -1   5       42.64       52.67      5.81 o 
  -7  -1   5     4915.25     4819.34     75.17 o 
  -6  -1   5     2563.88     2546.35     32.14 o 
  -5  -1   5      187.12      180.48      4.77 o 
  -4  -1   5     1238.84     1302.64     12.07 o 
  -3  -1   5    15316.01    15520.15    211.69 o 
  -2  -1   5    18180.23    17662.92    340.72 o 
  -1  -1   5     2514.68     2787.50     32.97 o 
   0  -1   5      864.20      833.06     16.23 o 
   1  -1   5    16827.88    15144.35    220.08 o 
   2  -1   5     3960.05     3719.84     39.11 o 
   3  -1   5      959.05     1013.47     17.98 o 
   4  -1   5     3694.49     3878.84     65.90 o 
   5  -1   5     3158.40     2842.04    155.64 o 
   6  -1   5     2151.65     2104.98     70.79 o 
   7  -1   5        5.40        6.52     11.26 o 
   8  -1   5     1707.93     1530.71     78.49 o 
   9  -1   5     2022.99     1939.12     99.22 o 
 -10   0   5      158.46      171.93     17.89 o 
  -9   0   5      936.56      943.82     21.68 o 
  -8   0   5     2582.27     2517.87     41.04 o 
  -7   0   5     3926.03     3820.12     53.79 o 
  -6   0   5      332.21      321.07      7.02 o 
  -5   0   5     3451.61     3363.96     35.42 o 
  -4   0   5     3402.14     3198.12     53.36 o 
  -3   0   5     1581.21     1510.03     12.73 o 
  -2   0   5     2969.69     3182.51     27.20 o 
  -1   0   5     7054.16     7103.70     69.04 o 
   0   0   5     8359.98     8208.24    107.37 o 
   1   0   5      388.28      534.62     15.71 o 
   2   0   5     1530.40     1583.61     19.09 o 
   3   0   5     8369.05     8258.59    141.20 o 
   4   0   5     3010.67     2927.01     98.48 o 
   5   0   5      544.46      570.45     29.03 o 
   6   0   5      656.47      687.15     37.02 o 
   7   0   5     3059.73     2959.47    155.79 o 
   8   0   5     1660.01     1604.73     80.86 o 
   9   0   5       40.32       47.39     22.51 o 
 -10   1   5     1172.91     1126.06     27.26 o 
  -9   1   5     2664.61     2671.93     54.56 o 
  -8   1   5      413.94      418.32     11.73 o 
  -7   1   5      967.99      988.11     16.27 o 
  -6   1   5     3654.44     3668.08     55.00 o 
  -5   1   5     4799.19     4853.96     61.37 o 
  -4   1   5      369.29      393.92      7.22 o 
  -3   1   5     5746.03     5877.47     59.05 o 
  -2   1   5     6197.71     6196.97     65.80 o 
  -1   1   5    11382.76    11136.28    156.82 o 
   0   1   5      963.67     1052.17     24.26 o 
   1   1   5     6885.57     7174.79    121.73 o 
   2   1   5    13004.86    12701.71    281.82 o 
   3   1   5     2384.64     2473.35     81.75 o 
   4   1   5      253.39      243.63     16.57 o 
   5   1   5     3417.32     3348.57    149.43 o 
   6   1   5     3158.83     3100.59    149.13 o 
   7   1   5      615.80      638.28     45.61 o 
   8   1   5        1.85       -5.04     14.51 o 
   9   1   5     1339.75     1180.89     81.75 o 
 -10   2   5      342.57      358.64     28.12 o 
  -9   2   5      372.32      385.19     13.20 o 
  -8   2   5     5032.85     4891.54     71.69 o 
  -7   2   5     7164.27     7135.96    185.26 o 
  -6   2   5     1227.49     1287.88     23.62 o 
  -5   2   5       70.44       86.37      3.82 o 
  -4   2   5     4328.66     4485.28     59.34 o 
  -3   2   5     7036.78     6963.59     91.11 o 
  -2   2   5     8478.64     8824.91    119.55 o 
  -1   2   5      593.52      555.56     10.82 o 
   0   2   5    11013.01    11223.34    474.78 o 
   1   2   5     9594.73     9898.05    358.09 o 
   2   2   5      192.27      194.92     10.98 o 
   3   2   5     4062.41     4043.27    180.23 o 
   4   2   5     4137.20     4202.99    244.94 o 
   5   2   5     4131.48     3868.77    231.47 o 
   6   2   5      103.31      139.81     20.27 o 
   7   2   5      842.71      731.28     53.91 o 
   8   2   5     1618.33     1436.79     88.56 o 
 -10   3   5      594.10      572.00     25.44 o 
  -9   3   5     1974.32     2016.74     45.57 o 
  -8   3   5      732.28      726.60     22.66 o 
  -7   3   5      412.50      438.73     13.53 o 
  -6   3   5     4344.66     4236.13     56.25 o 
  -5   3   5     8421.65     8275.97    115.87 o 
  -4   3   5     2661.85     2610.30     33.16 o 
  -3   3   5        0.20        6.24      4.11 o 
  -2   3   5     5408.20     5426.93     78.73 o 
  -1   3   5    10770.72    10574.28    213.00 o 
   0   3   5     7213.15     7533.65    183.04 o 
   1   3   5       77.02       90.12     14.22 o 
   2   3   5     4791.97     4942.42    268.34 o 
   3   3   5     4155.14     4109.93    411.70 o 
   4   3   5      745.00      766.49     36.82 o 
   5   3   5       38.14       30.72     11.05 o 
   6   3   5     1709.46     1722.95    163.94 o 
   7   3   5     3439.46     3447.50    281.82 o 
   8   3   5      490.43      406.66     50.94 o 
 -10   4   5     1469.30     1439.75     64.86 o 
  -9   4   5      516.17      528.39     32.88 o 
  -8   4   5      331.87      356.62     19.34 o 
  -7   4   5     1974.95     1930.05     39.29 o 
  -6   4   5     4048.96     3840.77     58.91 o 
  -5   4   5       26.27       40.32      6.99 o 
  -4   4   5     1787.44     1772.97     55.08 o 
  -3   4   5     6877.60     6707.58     98.76 o 
  -2   4   5     4105.54     4071.82     86.61 o 
  -1   4   5        3.15       14.58      8.11 o 
   0   4   5      267.26      280.27     20.14 o 
   1   4   5     6195.51     6435.78    286.41 o 
   2   4   5     3485.50     3588.59    254.42 o 
   3   4   5      230.24      237.41     18.67 o 
   4   4   5     1234.26     1276.10    116.99 o 
   5   4   5     2205.57     2391.37    155.94 o 
   6   4   5      954.75     1029.12    130.17 o 
   7   4   5        1.44      -12.62     16.26 o 
 -10   5   5       96.98      120.55     38.50 o 
  -9   5   5     1164.43     1089.00     41.61 o 
  -8   5   5     2116.82     2109.62     41.91 o 
  -7   5   5     1567.15     1599.03     33.08 o 
  -6   5   5      157.57      149.75     10.05 o 
  -5   5   5     3534.55     3456.20     59.68 o 
  -4   5   5     1445.80     1465.21     31.55 o 
  -3   5   5      437.20      479.47     18.05 o 
  -2   5   5      281.32      267.70     54.65 o 
  -1   5   5     3144.13     3088.48     79.03 o 
   0   5   5     1598.98     1642.61     72.57 o 
   1   5   5      932.12      982.99     35.90 o 
   2   5   5      445.00      373.36     50.65 o 
   3   5   5     3138.92     3204.55    247.31 o 
   4   5   5     1635.80     1665.56    112.99 o 
   5   5   5      175.51      169.22     24.58 o 
   6   5   5     1233.32     1263.36     77.47 o 
 -10   6   5     1616.55     1556.45    120.25 o 
  -9   6   5     2000.25     1883.25     75.38 o 
  -8   6   5       33.89       44.23     10.43 o 
  -7   6   5      984.55      989.19     33.20 o 
  -6   6   5     2494.03     2490.98     46.59 o 
  -5   6   5     4307.99     4431.60     76.11 o 
  -4   6   5      118.12      137.39     12.02 o 
  -3   6   5     2662.88     2707.97     93.00 o 
  -2   6   5     5212.70     5294.62    118.41 o 
  -1   6   5     1868.26     1855.00     77.30 o 
   0   6   5      108.70      130.60     16.75 o 
   1   6   5     2747.30     2824.11    127.06 o 
   2   6   5     4307.46     4334.40    213.25 o 
   3   6   5     1170.43     1181.31     73.45 o 
   4   6   5        4.18        1.60     12.17 o 
   5   6   5     1482.10     1587.49    129.28 o 
  -9   7   5      258.00      248.04     24.19 o 
  -8   7   5     1532.38     1515.89     49.71 o 
  -7   7   5     2385.03     2331.23     57.25 o 
  -6   7   5      752.29      754.87     25.22 o 
  -5   7   5      239.27      221.34     14.47 o 
  -4   7   5     3569.16     3664.06     74.96 o 
  -3   7   5     9831.51     9715.53    281.82 o 
  -2   7   5      956.31      942.21     38.74 o 
  -1   7   5     1988.29     2029.97     74.49 o 
   0   7   5     3409.85     3280.99    120.99 o 
   1   7   5     3095.49     3110.09     94.69 o 
   2   7   5        3.99        4.99     10.63 o 
   3   7   5      297.27      310.85     69.90 o 
   4   7   5     2254.04     2330.78    262.86 o 
  -9   8   5     1392.78     1381.95     49.78 o 
  -8   8   5      527.93      533.55     27.81 o 
  -7   8   5       60.30       66.33     15.86 o 
  -6   8   5      824.55      842.00     30.63 o 
  -5   8   5     2149.77     2232.42     71.94 o 
  -4   8   5     1116.06     1149.31     47.20 o 
  -3   8   5       12.94       30.14     24.29 o 
  -2   8   5     3754.83     3727.54    123.11 o 
  -1   8   5     4720.61     4581.16    150.02 o 
   0   8   5      829.53      908.43     78.01 o 
   1   8   5      334.72      369.82     32.96 o 
   2   8   5     2576.09     2512.71    151.79 o 
   3   8   5     2273.58     2382.85    280.19 o 
  -8   9   5      307.31      306.01     30.85 o 
  -7   9   5     1931.90     1912.03     57.19 o 
  -6   9   5     1354.43     1371.38     50.75 o 
  -5   9   5      395.85      450.03     44.92 o 
  -4   9   5      196.60      226.29     27.99 o 
  -3   9   5     1592.55     1570.53     65.31 o 
  -2   9   5     2474.93     2323.04    124.40 o 
  -1   9   5      280.15      300.30     30.26 o 
   0   9   5      887.60      853.87     51.62 o 
   1   9   5     1728.16     1869.69    124.55 o 
   2   9   5      910.07      961.91    115.81 o 
  -7  10   5      726.38      736.83     51.42 o 
  -6  10   5       31.00       33.38     13.25 o 
  -5  10   5      693.23      759.75     44.39 o 
  -4  10   5     1410.13     1416.15     81.45 o 
  -3  10   5      531.76      496.18     40.84 o 
  -2  10   5        4.82       14.09     27.84 o 
  -1  10   5     1685.95     1550.31     90.79 o 
   0  10   5     1691.13     1633.47     81.60 o 
   1 -12   6       59.47       45.45     18.73 o 
   2 -12   6     1303.50     1223.61     85.30 o 
   3 -12   6     2076.60     1993.04     72.86 o 
   4 -12   6     1165.04     1152.15     52.62 o 
   5 -12   6      111.00      121.74     26.66 o 
  -2 -11   6     2362.94     2313.01    205.85 o 
  -1 -11   6      468.56      446.29     32.71 o 
   0 -11   6      300.88      323.09     98.93 o 
   1 -11   6     2306.40     2307.08     83.46 o 
   2 -11   6     1765.58     1799.43     67.10 o 
   3 -11   6      201.26      224.77     32.58 o 
   4 -11   6      418.25      428.06     27.91 o 
   5 -11   6     1658.57     1669.54     59.23 o 
   6 -11   6     1579.03     1580.17     59.96 o 
   7 -11   6        0.87       13.03     17.47 o 
  -3 -10   6     1505.20     1547.87    149.57 o 
  -2 -10   6       23.73       42.14     15.16 o 
  -1 -10   6     1775.41     1752.88     62.86 o 
   0 -10   6     3576.25     3528.89     99.00 o 
   1 -10   6      595.77      711.98     60.27 o 
   2 -10   6      143.09      133.67     24.40 o 
   3 -10   6     1664.03     1585.84     57.75 o 
   4 -10   6     1360.84     1399.72     51.83 o 
   5 -10   6      194.88      220.19     14.62 o 
   6 -10   6       85.14      135.65     25.18 o 
   7 -10   6     1189.38     1259.97     72.86 o 
   8 -10   6     1478.16     1553.19     91.22 o 
  -5  -9   6     1056.63     1113.17     41.24 o 
  -4  -9   6       62.47       62.07     15.82 o 
  -3  -9   6      803.93      926.25     34.02 o 
  -2  -9   6     4228.42     4253.02    145.87 o 
  -1  -9   6     3561.09     3532.47    196.67 o 
   0  -9   6        6.45        1.86     11.70 o 
   1  -9   6     5187.51     5095.21    108.11 o 
   2  -9   6     4978.47     4925.64    147.06 o 
   3  -9   6      885.98      889.88     29.01 o 
   4  -9   6       71.57       82.37     11.55 o 
   5  -9   6     1450.10     1434.26     26.69 o 
   6  -9   6     1669.97     1602.62     51.68 o 
   7  -9   6     1276.07     1449.53     72.86 o 
   8  -9   6        6.26        7.70     24.29 o 
  -6  -8   6      712.07      760.60     45.02 o 
  -5  -8   6      301.68      307.41     18.95 o 
  -4  -8   6     2071.42     2206.63    204.96 o 
  -3  -8   6     2772.57     2963.38     86.93 o 
  -2  -8   6     1141.81     1196.62     74.34 o 
  -1  -8   6      739.15      771.39     26.06 o 
   0  -8   6     2551.55     2595.42     56.72 o 
   1  -8   6     6610.03     6664.15    124.70 o 
   2  -8   6       27.49       50.40      9.74 o 
   3  -8   6     2749.08     2706.33     52.96 o 
   4  -8   6     3702.31     3743.95     54.67 o 
   5  -8   6     2792.41     2792.59    118.18 o 
   6  -8   6       21.70       20.00      3.85 o 
   7  -8   6     1221.56     1351.79     62.79 o 
   8  -8   6     3180.78     3132.15    121.14 o 
   9  -8   6     1359.44     1408.35     57.48 o 
  -6  -7   6      771.58      805.06     34.08 o 
  -5  -7   6     3259.49     3319.10     76.93 o 
  -4  -7   6      924.11     1040.88     51.09 o 
  -3  -7   6        5.94       12.80      8.59 o 
  -2  -7   6     2677.66     2761.12    198.59 o 
  -1  -7   6     5107.20     5120.85    212.66 o 
   0  -7   6     2428.82     2437.11     40.93 o 
   1  -7   6      136.01      150.44     18.81 o 
   2  -7   6     4649.73     4525.21     75.18 o 
   3  -7   6     6529.50     6345.73    143.19 o 
   4  -7   6     1285.17     1271.17     21.60 o 
   5  -7   6      210.89      194.81      5.88 o 
   6  -7   6     2882.32     2906.75     90.63 o 
   7  -7   6     2196.56     2191.76     81.45 o 
   8  -7   6      585.35      537.57     40.87 o 
   9  -7   6      337.74      333.95     32.83 o 
  -7  -6   6     1642.30     1714.02     99.52 o 
  -6  -6   6     3182.21     3138.89     73.84 o 
  -5  -6   6     1179.98     1227.62     31.79 o 
  -4  -6   6      346.18      341.44     13.83 o 
  -3  -6   6     4249.32     4200.00    290.41 o 
  -2  -6   6     6336.24     6409.90    182.01 o 
  -1  -6   6     2401.96     2549.00     97.15 o 
   0  -6   6      526.41      524.68     14.66 o 
   1  -6   6     5842.44     5706.44    175.34 o 
   2  -6   6     6805.70     6636.89     90.49 o 
   3  -6   6      658.46      680.60     19.84 o 
   4  -6   6      239.03      251.71     11.05 o 
   5  -6   6     2359.89     2474.29     47.24 o 
   6  -6   6     1447.83     1443.01     52.13 o 
   7  -6   6      111.40      111.02     13.78 o 
   8  -6   6      968.74     1016.92     97.89 o 
   9  -6   6     1852.73     1830.82     63.56 o 
  -7  -5   6      713.87      742.38     28.77 o 
  -6  -5   6       71.79       82.19     14.03 o 
  -5  -5   6      791.29      841.41     15.64 o 
  -4  -5   6     3184.11     3039.81     67.21 o 
  -3  -5   6     2661.89     2629.69    135.36 o 
  -2  -5   6      185.96      200.29     17.47 o 
  -1  -5   6     5115.01     5156.66    273.23 o 
   0  -5   6     6556.37     6337.06    165.78 o 
   1  -5   6     2330.74     2404.59     44.09 o 
   2  -5   6     1082.31     1129.91     20.58 o 
   3  -5   6     5353.85     5389.64     82.68 o 
   4  -5   6     8034.58     8211.12    126.32 o 
   5  -5   6     2143.69     2140.52     59.24 o 
   6  -5   6        9.66       15.99      7.11 o 
   7  -5   6     1507.15     1541.12     54.05 o 
   8  -5   6     3462.14     3414.84    100.38 o 
   9  -5   6       98.02      108.09     17.44 o 
  -8  -4   6       33.00       36.60      7.47 o 
  -7  -4   6      940.80      924.33     31.40 o 
  -6  -4   6     3273.48     3225.17     61.29 o 
  -5  -4   6     2537.95     2559.23     44.38 o 
  -4  -4   6      332.18      343.65      9.48 o 
  -3  -4   6     1907.96     1967.06     26.27 o 
  -2  -4   6     7195.26     7381.48    170.97 o 
  -1  -4   6     3109.04     2992.11     42.11 o 
   0  -4   6        0.63        5.90      2.02 o 
   1  -4   6     3737.09     3665.89     50.73 o 
   2  -4   6     6582.71     6560.60    105.31 o 
   3  -4   6     2437.46     2550.74     98.04 o 
   4  -4   6        1.52       46.00     22.36 o 
   5  -4   6     7532.40     7696.09    154.07 o 
   6  -4   6     7171.59     7334.09    145.57 o 
   7  -4   6     2638.60     2694.82     63.94 o 
   8  -4   6       78.03       88.78     24.62 o 
   9  -4   6     1540.04     1549.01     82.78 o 
  -9  -3   6       62.24       49.86      8.75 o 
  -8  -3   6     1336.00     1334.45     33.54 o 
  -7  -3   6     3069.09     3109.61     65.35 o 
  -6  -3   6      691.63      698.68     19.05 o 
  -5  -3   6      264.18      259.31      8.48 o 
  -4  -3   6     3824.75     3518.52    114.04 o 
  -3  -3   6     5060.08     5312.12    270.56 o 
  -2  -3   6      929.10      932.68     25.18 o 
  -1  -3   6      872.88      905.06     22.81 o 
   0  -3   6     5561.62     5522.34     74.34 o 
   1  -3   6     5458.74     5219.60     55.30 o 
   2  -3   6     1121.32     1204.62     19.68 o 
   3  -3   6     3442.86     3677.23     53.94 o 
   4  -3   6     4807.46     4861.04     59.05 o 
   5  -3   6     3239.62     3214.84     37.71 o 
   6  -3   6        3.26       14.32      8.56 o 
   7  -3   6     3750.06     3833.82     86.46 o 
   8  -3   6     2544.11     2601.98     86.77 o 
   9  -3   6     2045.26     2211.20    154.90 o 
  -9  -2   6     1856.03     1828.36     49.39 o 
  -8  -2   6     1623.14     1576.37     27.28 o 
  -7  -2   6        3.47        8.29      3.66 o 
  -6  -2   6     2775.90     2791.92     35.28 o 
  -5  -2   6     4473.82     4455.40     52.55 o 
  -4  -2   6     5435.21     5489.51     54.95 o 
  -3  -2   6       22.84       23.69      6.52 o 
  -2  -2   6     4542.61     4520.37     93.59 o 
  -1  -2   6    17103.95    16776.18    212.70 o 
   0  -2   6     5741.08     5661.30     61.00 o 
   1  -2   6      442.86      469.22     12.37 o 
   2  -2   6     2451.30     2344.49     46.68 o 
   3  -2   6    13143.67    12832.88    225.02 o 
   4  -2   6      898.22      938.62     14.19 o 
   5  -2   6      111.64      134.53     43.84 o 
   6  -2   6     2837.36     2849.06     40.29 o 
   7  -2   6     3476.69     3454.04     55.87 o 
   8  -2   6      241.33      295.05    183.93 o 
   9  -2   6      183.56      168.90     22.13 o 
 -10  -1   6     1798.70     1793.57     46.62 o 
  -9  -1   6      718.03      695.53     21.40 o 
  -8  -1   6       40.27       56.16      8.10 o 
  -7  -1   6     3195.79     3178.49     48.52 o 
  -6  -1   6     6972.13     6923.85     87.90 o 
  -5  -1   6     1769.24     1801.52     21.56 o 
  -4  -1   6     1105.47     1159.08      9.19 o 
  -3  -1   6    15551.81    15585.28    401.92 o 
  -2  -1   6    14181.44    14773.89    171.64 o 
  -1  -1   6     2586.31     2791.57     23.90 o 
   0  -1   6     6284.83     6293.82     60.53 o 
   1  -1   6    12860.26    12401.89    189.91 o 
   2  -1   6     6277.10     6244.08     78.65 o 
   3  -1   6     2796.59     2977.94     47.96 o 
   4  -1   6      503.22      477.58     14.97 o 
   5  -1   6     3895.40     3838.19     79.97 o 
   6  -1   6     1837.04     1802.50     62.79 o 
   7  -1   6        1.33       12.29     13.92 o 
   8  -1   6     1580.48     1559.11     79.97 o 
   9  -1   6     1328.21     1319.21    132.10 o 
 -10   0   6       23.31       24.63      7.60 o 
  -9   0   6      748.76      733.90     20.15 o 
  -8   0   6     2547.73     2561.44     47.55 o 
  -7   0   6     1703.37     1637.62     22.71 o 
  -6   0   6      944.77      953.69     27.43 o 
  -5   0   6     4101.33     4236.10     58.81 o 
  -4   0   6    12349.68    12702.97    183.66 o 
  -3   0   6     5131.29     5347.24     51.67 o 
  -2   0   6      775.31      810.23     19.58 o 
  -1   0   6    10411.35    10310.47    118.85 o 
   0   0   6     5332.22     5201.59     97.74 o 
   1   0   6      121.02       93.12      4.33 o 
   2   0   6     2514.91     2552.40     41.23 o 
   3   0   6     8438.57     8221.21    116.60 o 
   4   0   6     5485.70     5519.82    113.29 o 
   5   0   6     1663.20     1620.72     88.56 o 
   6   0   6      966.47      911.95     47.69 o 
   7   0   6     4462.79     4457.87    158.46 o 
   8   0   6     1223.86     1150.08     71.68 o 
   9   0   6       68.88       66.05     26.95 o 
 -10   1   6     1206.12     1190.01     37.36 o 
  -9   1   6     1725.44     1653.30     30.79 o 
  -8   1   6      143.95      169.76      9.71 o 
  -7   1   6     1645.04     1701.13     24.43 o 
  -6   1   6     1593.45     1544.42     22.05 o 
  -5   1   6     2693.56     2778.33     40.70 o 
  -4   1   6       69.33       73.60      3.33 o 
  -3   1   6     7368.02     7600.99     82.28 o 
  -2   1   6    13000.76    13335.33    177.87 o 
  -1   1   6    13377.57    13072.66    195.05 o 
   0   1   6     1015.43     1095.81     17.56 o 
   1   1   6     5668.52     5713.94    103.59 o 
   2   1   6     7228.33     7190.51    274.41 o 
   3   1   6     2186.15     2131.28     62.13 o 
   4   1   6      672.64      663.42     32.14 o 
   5   1   6     2211.10     2322.48     67.77 o 
   6   1   6     4348.73     4336.42    220.07 o 
   7   1   6      508.19      420.29     41.76 o 
   8   1   6      270.50      181.26     34.06 o 
 -10   2   6      625.72      650.30     20.44 o 
  -9   2   6      264.45      279.41     11.97 o 
  -8   2   6     2407.82     2382.13     66.18 o 
  -7   2   6     4762.00     4659.28     71.32 o 
  -6   2   6      842.01      770.35     27.15 o 
  -5   2   6       26.21       32.80      5.28 o 
  -4   2   6     2878.88     2829.05     34.37 o 
  -3   2   6     4062.07     4034.62     50.03 o 
  -2   2   6      956.26      929.64     19.22 o 
  -1   2   6     4964.95     5246.30    135.78 o 
   0   2   6    10712.61    10821.81    213.09 o 
   1   2   6     4681.10     4799.14    155.35 o 
   2   2   6      113.76      122.54     10.45 o 
   3   2   6     3286.75     3258.96    193.85 o 
   4   2   6     3371.38     3364.03    107.81 o 
   5   2   6     2035.87     2044.99    125.88 o 
   6   2   6      147.58      130.63     21.60 o 
   7   2   6     1017.72      929.43     63.98 o 
   8   2   6     1677.29     1400.06    151.35 o 
 -10   3   6      398.92      398.49     27.40 o 
  -9   3   6     2896.18     2866.23    135.50 o 
  -8   3   6     1475.63     1586.00     43.72 o 
  -7   3   6        3.84        9.23      4.25 o 
  -6   3   6     1341.86     1395.32     28.26 o 
  -5   3   6     9634.56     9593.32    144.12 o 
  -4   3   6     2674.10     2781.52     40.92 o 
  -3   3   6      201.17      232.37     11.51 o 
  -2   3   6     8609.10     8314.18    131.26 o 
  -1   3   6    10897.68    10880.66    260.75 o 
   0   3   6     1031.92     1093.44     72.27 o 
   1   3   6      477.03      519.36     20.52 o 
   2   3   6     5250.96     5440.03    256.79 o 
   3   3   6     4500.05     4332.52    316.32 o 
   4   3   6      892.22      809.10     62.79 o 
   5   3   6      161.16      147.04     18.64 o 
   6   3   6     1541.29     1636.47    162.01 o 
   7   3   6     2153.10     2170.05    122.32 o 
 -10   4   6     1151.84     1026.58     53.31 o 
  -9   4   6      653.19      603.03     35.25 o 
  -8   4   6     1383.44     1321.91     38.97 o 
  -7   4   6     4772.03     4650.44     77.22 o 
  -6   4   6     5781.58     5794.38     93.30 o 
  -5   4   6     1180.64     1195.44     28.00 o 
  -4   4   6     1212.93     1233.05     26.04 o 
  -3   4   6     4832.00     4829.73     73.83 o 
  -2   4   6     7134.37     7215.08    115.04 o 
  -1   4   6     1062.99     1148.92     32.15 o 
   0   4   6     1346.17     1341.61     51.39 o 
   1   4   6     3668.57     3812.57    237.69 o 
   2   4   6     2601.12     2729.83    231.76 o 
   3   4   6       77.30       43.67     26.95 o 
   4   4   6     1385.86     1473.66    142.76 o 
   5   4   6     4066.58     3975.59    333.65 o 
   6   4   6      831.45      788.19     92.85 o 
   7   4   6       14.58       13.78     29.62 o 
 -10   5   6        2.53        9.18     22.81 o 
  -9   5   6      976.22     1007.21     55.83 o 
  -8   5   6     1924.77     1875.02     41.25 o 
  -7   5   6      468.02      480.56     16.00 o 
  -6   5   6     1032.83     1041.14     23.91 o 
  -5   5   6     4202.50     4133.62     73.99 o 
  -4   5   6     4317.79     4324.46     72.22 o 
  -3   5   6      419.42      460.24     16.72 o 
  -2   5   6      194.46      265.15     76.56 o 
  -1   5   6     3194.17     3103.24    109.14 o 
   0   5   6     3726.81     3841.80    118.92 o 
   1   5   6     1187.03     1189.18     49.02 o 
   2   5   6      390.00      357.60     30.79 o 
   3   5   6     2086.29     2154.48    134.62 o 
   4   5   6     1587.15     1706.64    162.16 o 
   5   5   6      323.38      379.27     34.24 o 
   6   5   6      916.97      904.89    112.99 o 
 -10   6   6     1221.59     1273.59    112.85 o 
  -9   6   6      890.50      903.23     28.12 o 
  -8   6   6      109.36      103.86     14.12 o 
  -7   6   6      781.45      792.44     27.68 o 
  -6   6   6     1934.45     1962.90     46.79 o 
  -5   6   6      799.38      733.47     24.32 o 
  -4   6   6       59.36       61.19      9.21 o 
  -3   6   6     3771.54     3804.43     73.30 o 
  -2   6   6     4619.33     4588.39    169.71 o 
  -1   6   6     1175.85     1200.11     52.61 o 
   0   6   6      324.82      379.87     30.66 o 
   1   6   6     2400.85     2404.24    207.48 o 
   2   6   6     2539.91     2557.81    122.62 o 
   3   6   6      702.86      697.07    104.55 o 
   4   6   6        1.65       11.38     13.66 o 
   5   6   6      765.30      785.46     90.63 o 
  -9   7   6      186.24      174.89     16.82 o 
  -8   7   6      711.31      681.10     25.79 o 
  -7   7   6     2188.56     2181.32     65.60 o 
  -6   7   6      861.17      886.09     29.30 o 
  -5   7   6      254.75      292.86     41.52 o 
  -4   7   6     1631.55     1660.79     46.02 o 
  -3   7   6     2524.79     2557.40     74.43 o 
  -2   7   6       88.02       83.16     16.00 o 
  -1   7   6     1476.69     1429.69     54.55 o 
   0   7   6     3041.63     2921.49    135.95 o 
   1   7   6     1714.69     1744.94    142.61 o 
   2   7   6       34.18       37.36     20.44 o 
   3   7   6      553.25      513.02     68.94 o 
   4   7   6     1520.12     1598.18    136.24 o 
  -8   8   6      789.04      766.36     42.76 o 
  -7   8   6        4.12       13.68      8.87 o 
  -6   8   6     1565.47     1614.48     55.44 o 
  -5   8   6     3817.35     3762.13    139.20 o 
  -4   8   6     1212.70     1228.40     47.20 o 
  -3   8   6       89.74      175.92     37.47 o 
  -2   8   6     1567.32     1392.04     57.57 o 
  -1   8   6     2242.35     2180.59     79.57 o 
   0   8   6     1098.64     1096.28     55.92 o 
   1   8   6      169.56      166.51     32.96 o 
   2   8   6     1859.28     1828.94    132.99 o 
   3   8   6     2818.72     2821.01    181.63 o 
  -7   9   6     2571.92     2570.92    102.49 o 
  -6   9   6     1697.54     1680.87     61.03 o 
  -5   9   6      217.36      226.72     21.17 o 
  -4   9   6      860.87      867.10     40.32 o 
  -3   9   6     4073.98     3968.17    134.47 o 
  -2   9   6     1269.86     1261.76     59.39 o 
  -1   9   6      437.43      450.58     38.31 o 
   0   9   6      688.63      721.36     51.46 o 
   1   9   6     1488.95     1446.10     99.96 o 
  -6  10   6       20.60       10.02     14.64 o 
  -5  10   6      549.33      579.69     36.78 o 
  -4  10   6     1707.86     1485.16    410.26 o 
  -3  10   6      277.29      271.03     40.19 o 
  -2  10   6      641.78      565.08     55.02 o 
  -1  10   6     1517.20     1498.40    110.18 o 
   1 -12   7        9.63       22.18     15.31 o 
   2 -12   7     1372.44     1451.69    120.10 o 
   3 -12   7     2453.14     2337.41    129.73 o 
   4 -12   7     1180.02     1146.40     51.79 o 
  -1 -11   7      234.78      227.03     23.73 o 
   0 -11   7      625.97      660.47     51.56 o 
   1 -11   7     2116.65     2091.75     75.00 o 
   2 -11   7     2466.23     2423.60     90.19 o 
   3 -11   7      131.07      140.40     17.25 o 
   4 -11   7      950.36      936.04     46.60 o 
   5 -11   7     2294.86     2205.58     52.44 o 
   6 -11   7     1785.35     1850.56     96.26 o 
  -3 -10   7     1513.68     1613.66    169.71 o 
  -2 -10   7        1.01        7.37     11.40 o 
  -1 -10   7     2384.89     2350.87     65.46 o 
   0 -10   7     3488.25     3542.41    238.28 o 
   1 -10   7      668.74      743.71     35.80 o 
   2 -10   7      356.39      354.37     49.46 o 
   3 -10   7     2680.42     2572.04    105.00 o 
   4 -10   7     2036.23     1966.17     44.14 o 
   5 -10   7      195.06      158.82     39.81 o 
   6 -10   7      591.47      624.95     46.20 o 
   7 -10   7     1537.62     1597.32     85.30 o 
  -4  -9   7      239.37      301.81     31.10 o 
  -3  -9   7      583.96      600.18     37.32 o 
  -2  -9   7     2915.58     2847.35    241.98 o 
  -1  -9   7     2300.89     2344.74    107.81 o 
   0  -9   7       16.83       21.57      7.19 o 
   1  -9   7     1058.97     1038.55     55.83 o 
   2  -9   7     4625.29     4621.46    135.21 o 
   3  -9   7     1264.99     1237.42     29.82 o 
   4  -9   7       13.34       23.93      5.56 o 
   5  -9   7     1580.04     1509.97     43.24 o 
   6  -9   7     2542.23     2659.44    100.70 o 
   7  -9   7      376.01      336.17     60.42 o 
   8  -9   7       77.41       87.67     23.99 o 
  -5  -8   7      231.68      266.27     21.92 o 
  -4  -8   7     3683.86     3777.37     85.15 o 
  -3  -8   7     3293.14     3524.15     82.78 o 
  -2  -8   7      589.24      625.42     64.12 o 
  -1  -8   7     1770.59     1723.89    109.59 o 
   0  -8   7     1957.45     2028.06    117.29 o 
   1  -8   7     1177.94     1187.30     32.81 o 
   2  -8   7      931.03      895.31     19.77 o 
   3  -8   7      675.15      625.70     15.00 o 
   4  -8   7     2943.30     2904.90     50.44 o 
   5  -8   7     2907.83     2810.78     60.11 o 
   6  -8   7       46.43       27.80      8.15 o 
   7  -8   7     1465.91     1416.65     65.46 o 
   8  -8   7     2080.30     2035.08     92.41 o 
   9  -8   7      939.52      938.73     59.98 o 
  -6  -7   7      805.11      949.27     70.20 o 
  -5  -7   7     3264.51     3335.69     76.46 o 
  -4  -7   7     2036.97     1990.81     35.44 o 
  -3  -7   7      193.30      203.33     15.29 o 
  -2  -7   7     5991.07     6092.98    312.47 o 
  -1  -7   7     9492.38     9493.46    342.24 o 
   0  -7   7     1291.22     1244.14     29.17 o 
   1  -7   7     2384.23     2386.98     84.55 o 
   2  -7   7     2550.78     2502.63     37.26 o 
   3  -7   7     6165.78     6054.66    101.21 o 
   4  -7   7     1971.33     1998.97     32.53 o 
   5  -7   7       23.77       29.97      7.40 o 
   6  -7   7     2374.64     2396.43     80.27 o 
   7  -7   7     2681.64     2838.63    100.70 o 
   8  -7   7      383.13      383.26     26.67 o 
   9  -7   7       37.04       48.81     15.37 o 
  -6  -6   7     2497.96     2539.01     71.59 o 
  -5  -6   7      541.15      572.65     17.77 o 
  -4  -6   7       73.50       93.85     15.49 o 
  -3  -6   7     7189.29     7064.03    222.91 o 
  -2  -6   7     5352.67     5244.97    165.13 o 
  -1  -6   7     1623.27     1649.99     42.22 o 
   0  -6   7     3793.32     3863.26     50.59 o 
   1  -6   7     8935.23     8654.99    118.12 o 
   2  -6   7     1355.45     1363.59     56.72 o 
   3  -6   7       22.94       28.52      4.27 o 
   4  -6   7     1881.54     1965.55     34.62 o 
   5  -6   7     3789.03     4107.77    269.53 o 
   6  -6   7     1641.81     1729.83     43.94 o 
   7  -6   7        8.28       22.30     11.39 o 
   8  -6   7     1736.88     1793.38     63.98 o 
   9  -6   7     1849.47     1874.71     69.01 o 
  -7  -5   7     1511.57     1426.72    114.03 o 
  -6  -5   7        9.21       23.78     10.96 o 
  -5  -5   7      930.90      937.54     20.00 o 
  -4  -5   7     3162.87     3140.60     36.62 o 
  -3  -5   7     2041.98     2083.60     72.17 o 
  -2  -5   7      164.00      202.28      7.47 o 
  -1  -5   7     6177.29     6225.52    183.96 o 
   0  -5   7     5315.61     4366.88    578.40 o 
   1  -5   7     1439.03     1431.93     30.00 o 
   2  -5   7     1046.91     1090.97     17.58 o 
   3  -5   7     2700.00     2657.62     37.42 o 
   4  -5   7     4168.61     4269.06     66.38 o 
   5  -5   7     1277.67     1281.46     30.64 o 
   6  -5   7      612.88      645.62     41.17 o 
   7  -5   7     3447.88     3527.61     94.94 o 
   8  -5   7     1882.06     1854.52     73.60 o 
   9  -5   7        4.58       19.09     12.19 o 
  -7  -4   7      996.51      972.74     24.98 o 
  -6  -4   7     3431.62     3430.86     60.07 o 
  -5  -4   7     4117.00     4100.53     62.31 o 
  -4  -4   7       82.35       74.19     16.02 o 
  -3  -4   7     1102.73     1097.96     55.68 o 
  -2  -4   7     5963.15     4210.37    895.37 o 
  -1  -4   7     4436.92     4813.66    166.46 o 
   0  -4   7      589.73      590.17     23.84 o 
   1  -4   7     3468.60     3343.67     48.52 o 
   2  -4   7     3360.63     3354.33     37.47 o 
   3  -4   7     3469.06     3514.27     41.21 o 
   4  -4   7       42.23       35.13      6.15 o 
   5  -4   7      834.83      847.42     27.93 o 
   6  -4   7     3655.77     3794.50     92.11 o 
   7  -4   7     1735.83     1754.83     50.16 o 
   8  -4   7      343.46      336.47     41.76 o 
   9  -4   7     1241.94     1268.03     54.50 o 
  -8  -3   7     1357.00     1361.09     38.51 o 
  -7  -3   7     2129.56     2107.28     34.02 o 
  -6  -3   7      580.22      575.70     13.66 o 
  -5  -3   7      666.69      652.08     10.22 o 
  -4  -3   7     2084.65     2055.82     56.28 o 
  -3  -3   7     4378.20     4300.30    102.18 o 
  -2  -3   7       13.04       62.49      8.59 o 
  -1  -3   7       19.89       29.92      2.65 o 
   0  -3   7     9361.12     9208.44    113.78 o 
   1  -3   7     8193.86     8321.33     91.85 o 
   2  -3   7      473.61      483.42     10.43 o 
   3  -3   7     2969.46     3065.08     47.24 o 
   4  -3   7    11099.94    11065.79    201.07 o 
   5  -3   7     2145.20     2208.55     35.29 o 
   6  -3   7     1147.28     1141.31     19.80 o 
   7  -3   7      695.30      755.17     31.28 o 
   8  -3   7     2234.75     2294.01     84.12 o 
   9  -3   7     1195.15     1253.51     55.00 o 
  -8  -2   7      715.95      697.60     26.44 o 
  -7  -2   7        8.86       16.33      3.74 o 
  -6  -2   7     3702.23     3654.69     40.60 o 
  -5  -2   7     4913.84     5026.80     56.63 o 
  -4  -2   7     2398.99     2493.87     63.09 o 
  -3  -2   7      481.72      498.48     19.84 o 
  -2  -2   7     4518.88     4572.84     73.31 o 
  -1  -2   7     6647.26     6552.31     61.17 o 
   0  -2   7     4850.12     5079.34     58.94 o 
   1  -2   7      486.93      536.60      9.35 o 
   2  -2   7     3708.94     1741.38   1303.56 o 
   3  -2   7    11567.75    11279.58    197.69 o 
   4  -2   7     1902.09     2024.47     36.51 o 
   5  -2   7     1710.85     1795.67     28.15 o 
   6  -2   7     4415.17     4455.66     70.71 o 
   7  -2   7     5327.02     5338.07     97.01 o 
   8  -2   7     1123.06     1077.52     67.23 o 
   9  -2   7       81.40       87.03     19.18 o 
  -9  -1   7      379.34      401.47     17.52 o 
  -8  -1   7      148.94      145.46     17.74 o 
  -7  -1   7     3177.42     3135.45     39.73 o 
  -6  -1   7     4328.59     4330.11     56.19 o 
  -5  -1   7     2690.25     2735.10     25.79 o 
  -4  -1   7     2864.77     2960.24     33.13 o 
  -3  -1   7    11367.62    11415.42    209.43 o 
  -2  -1   7     4140.00     4162.87     35.20 o 
  -1  -1   7        4.17       20.11      6.79 o 
   0  -1   7     1915.55     1892.64     17.67 o 
   1  -1   7     4202.47     4050.42     48.86 o 
   2  -1   7     3359.42     3280.23     39.35 o 
   3  -1   7      446.35      431.27     11.67 o 
   4  -1   7      447.33      477.55     30.51 o 
   5  -1   7     5120.98     4935.91     84.10 o 
   6  -1   7      908.98      934.65     21.91 o 
   7  -1   7       96.66       94.61     28.73 o 
   8  -1   7     2659.12     2609.39    186.60 o 
   9  -1   7     2210.65     2135.79    119.07 o 
 -10   0   7       12.34       10.07     19.55 o 
  -9   0   7      514.07      531.21     20.56 o 
  -8   0   7     2961.52     2975.19     49.29 o 
  -7   0   7     1355.15     1318.14     21.70 o 
  -6   0   7        1.70       78.55     14.36 o 
  -5   0   7     2890.42     2951.55     40.10 o 
  -4   0   7    11024.30     8785.59   1346.42 o 
  -3   0   7     4007.86     4157.01     39.15 o 
  -2   0   7      392.57      410.93      5.89 o 
  -1   0   7     9828.07     9710.45    115.36 o 
   0   0   7     2966.66     2945.62     38.41 o 
   1   0   7     2654.92     2715.86     33.51 o 
   2   0   7      792.25      744.28     13.79 o 
   3   0   7     4667.86     4653.15    128.68 o 
   4   0   7     3897.66     3870.27     88.53 o 
   5   0   7      285.10      298.32     14.17 o 
   6   0   7      644.81      667.41     22.55 o 
   7   0   7     2371.88     2371.11     87.97 o 
   8   0   7      559.73      524.84     52.42 o 
 -10   1   7     1565.79     1545.10     40.05 o 
  -9   1   7     1792.58     1758.08     40.07 o 
  -8   1   7      432.85      444.32     14.24 o 
  -7   1   7     1009.34     1031.89     17.16 o 
  -6   1   7     3842.68     3893.60     56.49 o 
  -5   1   7     3182.34     3157.84     32.96 o 
  -4   1   7        2.11       17.84      5.24 o 
  -3   1   7     2395.31     2490.02     27.13 o 
  -2   1   7    11185.40    11257.68    163.14 o 
  -1   1   7     8222.85     8331.97    114.97 o 
   0   1   7      167.46      183.44      8.14 o 
   1   1   7     5447.89     5230.92    157.08 o 
   2   1   7     6670.29     6506.67     95.32 o 
   3   1   7     6210.96     6098.93    183.34 o 
   4   1   7      316.59      302.91     18.11 o 
   5   1   7     2215.92     2210.57     89.30 o 
   6   1   7     2231.29     2376.43    102.48 o 
   7   1   7      192.75      204.66     56.87 o 
   8   1   7      298.19      277.52     42.65 o 
 -10   2   7      785.57      767.05     22.77 o 
  -9   2   7      115.81      108.30      9.84 o 
  -8   2   7     1690.71     1613.98     35.97 o 
  -7   2   7     3156.92     3203.53     63.53 o 
  -6   2   7     1750.43     1751.82     22.29 o 
  -5   2   7      532.32      540.87     15.56 o 
  -4   2   7     4412.75     4482.02     87.13 o 
  -3   2   7     6683.48     6645.76    101.88 o 
  -2   2   7       59.05       68.52      5.68 o 
  -1   2   7     1855.46     1962.35     58.95 o 
   0   2   7     8268.25     8110.04    264.19 o 
   1   2   7     3489.65     3439.01     52.90 o 
   2   2   7        3.32       -1.09      7.15 o 
   3   2   7     3987.33     4038.84    179.78 o 
   4   2   7     5445.11     5273.51    275.16 o 
   5   2   7     4608.50     4460.92    266.42 o 
   6   2   7       12.08       21.47     12.35 o 
   7   2   7      862.25      795.26     65.46 o 
 -10   3   7      337.65      305.89     22.87 o 
  -9   3   7     2096.01     1979.40     99.81 o 
  -8   3   7     1272.19     1269.36     55.24 o 
  -7   3   7        0.39       11.37      4.36 o 
  -6   3   7     1912.99     1909.43     29.84 o 
  -5   3   7     6940.74     7008.41    116.79 o 
  -4   3   7     1806.07     1871.91     31.99 o 
  -3   3   7     1269.47     1322.07     26.02 o 
  -2   3   7     8185.53     8180.67    135.28 o 
  -1   3   7    11693.65    11256.76    430.31 o 
   0   3   7      422.31      476.97     36.14 o 
   1   3   7        7.08       28.03     10.51 o 
   2   3   7     5788.63     5689.35    357.94 o 
   3   3   7     3470.98     3693.99    229.54 o 
   4   3   7     1108.38     1056.54     68.86 o 
   5   3   7      480.00      487.83     32.00 o 
   6   3   7     3039.69     2929.51    286.26 o 
   7   3   7     1225.98     1221.77    144.69 o 
 -10   4   7      956.50      982.15     53.61 o 
  -9   4   7      314.64      346.54     28.43 o 
  -8   4   7      453.00      472.45    129.56 o 
  -7   4   7     4646.81     4443.46     71.64 o 
  -6   4   7     5096.29     5032.61     85.80 o 
  -5   4   7     1315.66     1351.24     26.56 o 
  -4   4   7     1985.25     2051.98     40.36 o 
  -3   4   7     4081.03     4050.07     72.68 o 
  -2   4   7     1971.03     1899.34     36.28 o 
  -1   4   7        8.24       15.96      7.25 o 
   0   4   7     1224.61     1332.17     47.26 o 
   1   4   7     4421.43     4645.81    231.91 o 
   2   4   7     2103.93     2251.37    226.14 o 
   3   4   7       24.52       36.91     14.91 o 
   4   4   7     1628.09     1705.35    125.88 o 
   5   4   7     3128.74     3145.42    346.68 o 
   6   4   7      469.00      467.79     74.79 o 
 -10   5   7        5.73      -16.88     16.88 o 
  -9   5   7     1142.60     1097.81     38.03 o 
  -8   5   7     1395.63     1504.12     44.97 o 
  -7   5   7     1352.50     1303.67     38.36 o 
  -6   5   7      144.41      179.09     21.18 o 
  -5   5   7     3582.65     3582.91     63.25 o 
  -4   5   7     4592.53     4567.44     80.24 o 
  -3   5   7     2546.36     2485.88     71.84 o 
  -2   5   7     1851.39     1800.83     40.24 o 
  -1   5   7     2260.47     2386.17    182.01 o 
   0   5   7     2295.83     2254.60    161.27 o 
   1   5   7      486.12      484.31     29.41 o 
   2   5   7      642.85      681.76     36.33 o 
   3   5   7     2601.02     2729.82    207.48 o 
   4   5   7     1989.49     2024.11    218.58 o 
   5   5   7      138.89      184.57     28.22 o 
  -9   6   7     1127.48     1129.60     33.91 o 
  -8   6   7       36.22       34.33     11.11 o 
  -7   6   7      475.98      476.25     25.34 o 
  -6   6   7     3418.68     3487.25     68.74 o 
  -5   6   7     1985.26     1983.05     45.43 o 
  -4   6   7      227.72      240.11     20.83 o 
  -3   6   7     1584.69     1567.49     40.29 o 
  -2   6   7     6395.81     6491.88    176.05 o 
  -1   6   7     1748.88     1756.20     69.90 o 
   0   6   7      108.58       87.16     20.55 o 
   1   6   7     1483.43     1443.49     74.79 o 
   2   6   7     1459.37     1532.06     63.43 o 
   3   6   7      630.63      689.72     91.82 o 
   4   6   7       93.73      123.85     25.26 o 
  -9   7   7      302.72      252.08     18.81 o 
  -8   7   7     1335.32     1328.76     39.65 o 
  -7   7   7      845.17      842.62     52.56 o 
  -6   7   7       24.77       40.50     10.25 o 
  -5   7   7      918.62      907.93     32.31 o 
  -4   7   7     2710.88     2605.79     68.73 o 
  -3   7   7     2073.25     2067.04     55.11 o 
  -2   7   7       78.75      106.16     18.22 o 
  -1   7   7      944.11      898.12     44.96 o 
   0   7   7     2937.49     2976.76    177.71 o 
   1   7   7     1784.88     1718.17     71.79 o 
   2   7   7       30.76       55.15     18.81 o 
   3   7   7      399.87      378.81     65.31 o 
  -8   8   7      851.75      822.82     40.02 o 
  -7   8   7      170.95      218.84     21.84 o 
  -6   8   7     1856.59     1830.68     69.02 o 
  -5   8   7     1356.54     1402.77     52.67 o 
  -4   8   7      139.88      133.41     19.41 o 
  -3   8   7      549.74      460.99     59.52 o 
  -2   8   7     2462.02     2388.30    118.92 o 
  -1   8   7     1733.18     1697.26     86.54 o 
   0   8   7      492.09      578.28     41.99 o 
   1   8   7      175.25      172.20     34.62 o 
   2   8   7     1674.11     1590.00     82.26 o 
  -7   9   7     2208.30     2211.96     79.59 o 
  -6   9   7     1636.89     1664.68     57.93 o 
  -5   9   7       21.63       13.16     10.85 o 
  -4   9   7      365.89      324.17     27.13 o 
  -3   9   7     1475.12     1430.58     66.69 o 
  -2   9   7      895.59      899.58    110.77 o 
  -1   9   7        5.51       17.47     15.50 o 
   0   9   7      817.18      787.75    101.15 o 
  -1 -11   8      193.94      192.15     35.39 o 
   0 -11   8      661.93      671.09     35.01 o 
   1 -11   8     2903.22     2897.31    140.84 o 
   2 -11   8     1480.65     1458.58     58.48 o 
   3 -11   8       46.20       45.44     10.79 o 
   4 -11   8     1242.88     1221.07     33.72 o 
   5 -11   8     2571.66     2510.93     62.24 o 
   6 -11   8     1386.91     1396.51     78.49 o 
  -2 -10   8       37.22       36.71      9.53 o 
  -1 -10   8     1648.06     1563.09     42.27 o 
   0 -10   8     3978.05     3842.78    209.40 o 
   1 -10   8     1280.17     1324.90     76.56 o 
   2 -10   8      385.97      412.45     22.16 o 
   3 -10   8     2574.73     2511.31     54.66 o 
   4 -10   8     2491.63     1379.67   1199.69 o 
   5 -10   8      388.29      421.91     27.69 o 
   6 -10   8      486.48      557.12     44.72 o 
   7 -10   8     1887.75     1975.85    148.09 o 
  -4  -9   8      289.68      282.56     41.17 o 
  -3  -9   8      631.55      633.99     23.84 o 
  -2  -9   8     2033.93     2159.33    182.75 o 
  -1  -9   8     1441.45     1472.99     51.98 o 
   0  -9   8       90.43      130.06     13.03 o 
   1  -9   8      964.98      943.97     34.55 o 
   2  -9   8     3518.13     3311.91     78.47 o 
   3  -9   8     2202.79     2141.21     43.12 o 
   4  -9   8       16.36       30.36     16.44 o 
   5  -9   8     1594.72     1584.89     70.64 o 
   6  -9   8     3206.46     3308.97    120.84 o 
   7  -9   8      734.72      756.46     51.24 o 
   8  -9   8      155.65      127.95     28.14 o 
  -5  -8   8      292.64      311.29     44.43 o 
  -4  -8   8     3344.50     3248.54    123.21 o 
  -3  -8   8     3657.36     3635.61     69.24 o 
  -2  -8   8      321.20      319.97     16.39 o 
  -1  -8   8      445.47      489.78     29.71 o 
   0  -8   8     3039.20     3041.90     72.76 o 
   1  -8   8     2511.51     2506.51     74.72 o 
   2  -8   8      389.70      393.75     12.01 o 
   3  -8   8      768.56      770.51     33.02 o 
   4  -8   8     4446.64     4344.40     76.21 o 
   5  -8   8     2304.86     2359.22     48.96 o 
   6  -8   8        3.41        0.30     15.11 o 
   7  -8   8     1339.65     1363.04     65.46 o 
   8  -8   8     2709.11     2665.96     81.86 o 
  -6  -7   8     1091.49     1129.06     74.64 o 
  -5  -7   8     3134.53     3019.01    127.36 o 
  -4  -7   8     1259.00     1251.18     27.89 o 
  -3  -7   8      216.12      210.96     17.05 o 
  -2  -7   8     4173.19     4272.51     75.10 o 
  -1  -7   8     3481.35     3423.46     55.11 o 
   0  -7   8     2776.72     2804.12     72.36 o 
   1  -7   8      163.14      165.67      6.96 o 
   2  -7   8     5823.82     5788.77    220.07 o 
   3  -7   8     4556.82     4395.04     92.77 o 
   4  -7   8     2081.61     2037.48     41.36 o 
   5  -7   8      799.81      782.82     31.54 o 
   6  -7   8     1820.66     1880.48     69.60 o 
   7  -7   8     1988.94     2006.99     58.19 o 
   8  -7   8      220.94      206.11     26.91 o 
  -6  -6   8     2447.22     2335.41    155.79 o 
  -5  -6   8      255.48      292.84     19.40 o 
  -4  -6   8     1268.66     1281.74     14.69 o 
  -3  -6   8     6658.55     6685.95    106.77 o 
  -2  -6   8     5014.12     5040.43    103.03 o 
  -1  -6   8      244.02      250.06      9.05 o 
   0  -6   8      412.22      429.53     18.51 o 
   1  -6   8     5660.15     5642.31    138.02 o 
   2  -6   8     2162.85     2267.50     41.29 o 
   3  -6   8       50.84       55.46      6.19 o 
   4  -6   8     2167.55     2281.41     39.29 o 
   5  -6   8     3904.75     3823.61     76.22 o 
   6  -6   8      860.08      938.89     50.73 o 
   7  -6   8        4.26        6.89     10.18 o 
   8  -6   8     1197.90     1110.49     44.93 o 
   9  -6   8     1591.05     1679.18    103.57 o 
  -7  -5   8     1630.88     1588.44     79.97 o 
  -6  -5   8       23.23        0.89     10.66 o 
  -5  -5   8     2858.11     2704.61     24.18 o 
  -4  -5   8     4488.77     4218.55    126.17 o 
  -3  -5   8     1926.15     1924.61     61.01 o 
  -2  -5   8     2155.95     2339.23    103.66 o 
  -1  -5   8    10308.02    10282.01    256.50 o 
   0  -5   8     4504.35     4436.83     78.79 o 
   1  -5   8      354.72      371.17      9.54 o 
   2  -5   8      546.11      536.39     12.29 o 
   3  -5   8     5008.04     4981.61     72.56 o 
   4  -5   8     4201.10     4351.10     87.02 o 
   5  -5   8      855.46      897.31     26.12 o 
   6  -5   8      773.99      798.46     28.01 o 
   7  -5   8     1811.73     1813.18     53.63 o 
   8  -5   8     1167.35     1117.09     45.84 o 
   9  -5   8       61.54       63.40     29.12 o 
  -7  -4   8      887.38      896.85     51.83 o 
  -6  -4   8     3803.96     3423.89     81.54 o 
  -5  -4   8     4199.61     4077.28    168.23 o 
  -4  -4   8      355.22      191.93     31.69 o 
  -3  -4   8     2820.31     2719.27     74.64 o 
  -2  -4   8     4963.77     4908.96    119.95 o 
  -1  -4   8     5069.27     5268.56    103.40 o 
   0  -4   8        0.36       14.24      2.93 o 
   1  -4   8     2621.18     2669.37     31.74 o 
   2  -4   8     5620.94     5611.52     72.53 o 
   3  -4   8     2525.73     2524.50     34.00 o 
   4  -4   8      369.07      402.04     14.71 o 
   5  -4   8     4733.39     4783.91     92.01 o 
   6  -4   8     2016.76     2077.19     51.32 o 
   7  -4   8      276.43      340.41     22.09 o 
   8  -4   8      628.80      644.13     34.73 o 
   9  -4   8      911.56      888.52     91.37 o 
  -8  -3   8     1491.58     1529.20     70.20 o 
  -7  -3   8     2647.17     2619.56     51.56 o 
  -6  -3   8      357.26      353.64     26.95 o 
  -5  -3   8      297.67      267.75     36.13 o 
  -4  -3   8     2187.85     2178.73     63.68 o 
  -3  -3   8     2825.11     2847.81     72.57 o 
  -2  -3   8       89.43       84.41     10.37 o 
  -1  -3   8     1428.01     1442.39     19.75 o 
   0  -3   8     3527.06     3477.00     40.19 o 
   1  -3   8     6525.19     6533.19     71.48 o 
   2  -3   8      203.97      198.18      6.49 o 
   3  -3   8     1071.89     1074.35     21.62 o 
   4  -3   8     9617.53     9635.96    167.51 o 
   5  -3   8     4741.78     4745.93     73.73 o 
   6  -3   8      128.83      143.92      8.43 o 
   7  -3   8     1596.96     1587.42     59.25 o 
   8  -3   8     2380.09     2454.58     76.41 o 
   9  -3   8      411.10      403.54     41.28 o 
  -8  -2   8      807.77      840.28     45.91 o 
  -7  -2   8       59.57       55.32      3.25 o 
  -6  -2   8     2887.08     2714.38     24.88 o 
  -5  -2   8     6109.49     5928.72    160.24 o 
  -4  -2   8     1628.84     1526.24     45.91 o 
  -3  -2   8      112.14      116.40     12.14 o 
  -2  -2   8     5332.48     5705.09    175.49 o 
  -1  -2   8     7958.94     7574.02    369.71 o 
   0  -2   8      902.52      919.28     16.22 o 
   1  -2   8       30.05       40.59      6.14 o 
   2  -2   8     2888.37     2820.21     88.86 o 
   3  -2   8     3691.07     3696.79     57.11 o 
   4  -2   8     2819.75     2876.99     46.08 o 
   5  -2   8       24.09       25.26      7.11 o 
   6  -2   8     4680.98     4701.74     91.66 o 
   7  -2   8     3444.27     3387.97     61.76 o 
   8  -2   8      370.73      348.02     42.65 o 
  -8  -1   8      297.52      296.26     10.82 o 
  -7  -1   8     2931.18     2914.53     46.27 o 
  -6  -1   8     2360.26     2400.89     29.29 o 
  -5  -1   8     1000.95      990.54     11.36 o 
  -4  -1   8     2272.13     2357.87     51.28 o 
  -3  -1   8     6761.25     6729.97    115.88 o 
  -2  -1   8     4052.10     4080.83     39.64 o 
  -1  -1   8      190.84      215.29     12.78 o 
   0  -1   8     5263.96     5485.31     57.66 o 
   1  -1   8     4228.55     4229.85     59.84 o 
   2  -1   8     4374.10     4331.77     60.15 o 
   3  -1   8        2.02       18.54     11.11 o 
   4  -1   8     1255.54     1229.84     25.48 o 
   5  -1   8     3034.20     2917.14     53.41 o 
   6  -1   8     3564.32     3449.34     66.18 o 
   7  -1   8        1.24        6.89      5.45 o 
   8  -1   8      857.17      932.39     69.31 o 
 -10   0   8       44.50       48.87     16.88 o 
  -9   0   8     1120.14     1078.70     82.64 o 
  -8   0   8     2059.12     2038.53     38.23 o 
  -7   0   8      951.96      955.54     14.88 o 
  -6   0   8      666.90      678.49     10.30 o 
  -5   0   8     3577.64     3776.69     61.63 o 
  -4   0   8     4703.08     4869.66     60.75 o 
  -3   0   8     1250.96     1321.47     13.84 o 
  -2   0   8       27.32       33.96      4.12 o 
  -1   0   8     5154.25     5155.46     69.04 o 
   0   0   8     7038.31     6905.23    140.11 o 
   1   0   8     1381.37     1406.61     23.97 o 
   2   0   8      404.87      409.26     14.51 o 
   3   0   8     7955.98     7685.50    179.67 o 
   4   0   8     2626.09     2548.96     65.83 o 
   5   0   8      209.06      210.49     12.91 o 
   6   0   8     1565.32     1502.09     38.52 o 
   7   0   8     2610.81     2499.78     60.21 o 
   8   0   8     1423.88     1405.40     90.93 o 
 -10   1   8     1940.75     1791.62     74.34 o 
  -9   1   8     2606.83     2545.98     43.37 o 
  -8   1   8       43.41       61.38      7.19 o 
  -7   1   8      958.03      937.23     22.79 o 
  -6   1   8     3926.53     3934.45     62.58 o 
  -5   1   8     3167.54     3261.38     35.42 o 
  -4   1   8       52.29       64.47      7.00 o 
  -3   1   8     1458.80     1487.58     21.16 o 
  -2   1   8     3664.71     3702.71     65.25 o 
  -1   1   8     5338.02     5472.81     83.05 o 
   0   1   8       42.59       65.60      5.79 o 
   1   1   8     2790.44     2783.17     91.23 o 
   2   1   8     6017.36     5831.67    143.83 o 
   3   1   8     1307.33     1364.98     47.30 o 
   4   1   8      198.98      196.94     12.24 o 
   5   1   8     1712.36     1736.89     82.57 o 
   6   1   8     1515.99     1560.21     50.80 o 
   7   1   8      137.01      154.32     17.40 o 
 -10   2   8      494.32      495.20     20.92 o 
  -9   2   8        3.61       20.35      7.73 o 
  -8   2   8     2454.16     2405.54     52.29 o 
  -7   2   8     2301.89     2217.63     46.26 o 
  -6   2   8      727.37      718.58     15.01 o 
  -5   2   8      503.61      566.59     13.90 o 
  -4   2   8     5282.21     5352.77     73.39 o 
  -3   2   8     4733.34     4895.01     72.85 o 
  -2   2   8      364.55      348.35     14.97 o 
  -1   2   8     1605.94     1640.93     94.47 o 
   0   2   8     4649.59     4527.42     99.98 o 
   1   2   8     4723.40     4603.22    157.13 o 
   2   2   8        3.97        9.67      5.64 o 
   3   2   8     3343.62     3282.14    231.02 o 
   4   2   8     3248.97     3260.61    140.84 o 
   5   2   8     1396.96     1425.73    169.42 o 
   6   2   8        0.31        7.33     17.47 o 
   7   2   8      691.92      583.19     59.53 o 
 -10   3   8      367.06      310.59     32.00 o 
  -9   3   8     1336.03     1389.70     57.16 o 
  -8   3   8     1472.22     1514.03     62.92 o 
  -7   3   8       10.82       10.90      5.20 o 
  -6   3   8     2591.06     2524.50     48.56 o 
  -5   3   8     4998.71     4964.95     74.28 o 
  -4   3   8      961.73      989.05     22.67 o 
  -3   3   8      656.74      689.13     19.64 o 
  -2   3   8     5767.06     5935.96    104.12 o 
  -1   3   8     8226.58     7863.34    303.74 o 
   0   3   8     1736.44     1734.17     55.43 o 
   1   3   8       13.37        7.32      7.63 o 
   2   3   8     4874.54     4942.86    199.33 o 
   3   3   8     6865.17     6770.31    494.63 o 
   4   3   8      439.85      489.35     45.61 o 
   5   3   8      286.85      316.25     28.63 o 
   6   3   8     2468.24     2440.64    270.42 o 
 -10   4   8     1329.56     1323.65     67.53 o 
  -9   4   8      268.58      268.91     23.47 o 
  -8   4   8      406.44      413.62     15.86 o 
  -7   4   8     3245.95     3067.24     53.77 o 
  -6   4   8     4069.23     4006.08     66.66 o 
  -5   4   8      311.15      331.63     15.27 o 
  -4   4   8     1895.41     1873.90     36.73 o 
  -3   4   8     3572.60     3458.42     66.64 o 
  -2   4   8     1860.10     1840.24     42.47 o 
  -1   4   8       23.87       36.81      8.18 o 
   0   4   8     1487.27     1599.90     43.44 o 
   1   4   8     4443.50     4516.89    196.07 o 
   2   4   8     2508.12     2662.80    197.70 o 
   3   4   8        0.85        5.65     10.16 o 
   4   4   8     3216.89     3265.07    337.95 o 
   5   4   8     3175.79     3152.22    332.02 o 
  -9   5   8     1262.94     1254.79     60.57 o 
  -8   5   8     2124.44     2106.28     46.01 o 
  -7   5   8      926.22      925.46     26.14 o 
  -6   5   8      104.88      125.91     11.16 o 
  -5   5   8     3633.61     3646.60     68.31 o 
  -4   5   8     2727.85     2783.64     61.88 o 
  -3   5   8     1274.91     1322.99     43.84 o 
  -2   5   8     1353.43     1318.43     39.64 o 
  -1   5   8     4131.76     4301.77    120.42 o 
   0   5   8     3241.80     3301.45    198.30 o 
   1   5   8      438.86      478.23     44.87 o 
   2   5   8     1053.21     1162.16     83.92 o 
   3   5   8     1980.29     1934.26    198.89 o 
   4   5   8     1625.68     1699.17    148.68 o 
   5   5   8        1.46        0.47     22.51 o 
  -9   6   8     1024.44      966.47     33.40 o 
  -8   6   8        0.52       10.37      8.14 o 
  -7   6   8      792.09      764.12     30.77 o 
  -6   6   8     3405.11     3364.25     79.01 o 
  -5   6   8     2804.29     2718.12     61.26 o 
  -4   6   8       42.75       53.54     10.65 o 
  -3   6   8      926.16      882.58     34.32 o 
  -2   6   8     2809.46     2849.35     76.22 o 
  -1   6   8     1382.48     1373.73     54.20 o 
   0   6   8      151.88      144.99     21.04 o 
   1   6   8     2278.54     2320.26    234.73 o 
   2   6   8     2012.96     2267.64    236.06 o 
   3   6   8      218.92      226.53     44.58 o 
   4   6   8      295.94      223.89     55.42 o 
  -8   7   8      913.58      945.33     46.46 o 
  -7   7   8     1308.41     1342.69     43.37 o 
  -6   7   8        7.29       23.44     11.17 o 
  -5   7   8      577.12      588.98     31.70 o 
  -4   7   8     3292.28     3206.65     85.89 o 
  -3   7   8     1693.61     1677.46     55.33 o 
  -2   7   8       13.73       41.63     12.10 o 
  -1   7   8      325.61      301.05     29.17 o 
   0   7   8     1923.43     1955.83     77.60 o 
   1   7   8     1669.86     1682.76     76.16 o 
   2   7   8        7.70       32.22     18.11 o 
  -7   8   8       47.14       27.73     13.40 o 
  -6   8   8     2209.84     2148.39     64.95 o 
  -5   8   8     1639.61     1586.64     53.47 o 
  -4   8   8      338.23      347.40     74.06 o 
  -3   8   8      305.14      275.73     24.07 o 
  -2   8   8     1962.24     1723.25    491.74 o 
  -1   8   8     1672.55     1769.07     78.55 o 
   0   8   8      678.08      708.07     50.18 o 
   1   8   8       25.43       37.47     19.37 o 
  -5   9   8        2.95        4.10     10.82 o 
  -4   9   8     1073.34     1065.14     58.95 o 
  -3   9   8     1691.67     1678.67     98.53 o 
  -2   9   8      715.30      771.02     62.18 o 
  -1 -11   9      102.59       98.51     22.98 o 
   0 -11   9      410.81      396.21     22.26 o 
   1 -11   9     2061.62     2024.59     53.51 o 
   2 -11   9     1787.09     1755.72     58.24 o 
   3 -11   9       13.87       22.63      8.89 o 
   4 -11   9     1144.96     1177.78     39.87 o 
   5 -11   9     2466.92     2439.97    109.59 o 
  -2 -10   9      141.99      164.38     33.47 o 
  -1 -10   9     3027.16     2891.04     79.37 o 
   0 -10   9     3327.72     3247.91     78.76 o 
   1 -10   9     1564.92     1547.58     38.01 o 
   2 -10   9      180.28      195.19     25.97 o 
   3 -10   9     2825.46     2678.44    109.88 o 
   4 -10   9     2911.13     2833.69     71.95 o 
   5 -10   9      597.27      634.90     42.50 o 
   6 -10   9      336.01      340.91     36.73 o 
  -4  -9   9      105.46      110.77     31.10 o 
  -3  -9   9      763.63      779.56    103.96 o 
  -2  -9   9     2003.79     2084.45    107.14 o 
  -1  -9   9     1247.92     1314.00     28.64 o 
   0  -9   9        2.79        8.27      5.58 o 
   1  -9   9     1008.55      981.73     29.28 o 
   2  -9   9     3033.31     2970.56    120.10 o 
   3  -9   9     2149.51     2042.80     66.12 o 
   4  -9   9       21.41       31.75      7.34 o 
   5  -9   9     2493.04     2457.95     48.26 o 
   6  -9   9     3124.46     3115.56    167.05 o 
   7  -9   9      650.40      685.07     50.65 o 
  -5  -8   9       59.74       45.61     23.99 o 
  -4  -8   9     1390.25     1265.30     77.01 o 
  -3  -8   9     1673.58     1619.38     35.55 o 
  -2  -8   9      271.87      293.25      9.53 o 
  -1  -8   9      696.46      726.90     17.16 o 
   0  -8   9     2595.76     2575.24     88.61 o 
   1  -8   9     2756.43     2715.45    136.10 o 
   2  -8   9      118.91      113.51     15.91 o 
   3  -8   9      860.74      867.76     33.32 o 
   4  -8   9     3465.20     3359.51    100.55 o 
   5  -8   9     2688.68     2621.50     46.69 o 
   6  -8   9       22.42       43.24     15.40 o 
   7  -8   9     1573.35     1513.67     58.05 o 
   8  -8   9     2140.87     2181.85     88.98 o 
  -6  -7   9     1207.63     1101.51     75.53 o 
  -5  -7   9     3928.47     3640.11    214.44 o 
  -4  -7   9     2211.87     2059.67     89.74 o 
  -3  -7   9      284.13      297.33     14.51 o 
  -2  -7   9     1645.49     1720.82     50.82 o 
  -1  -7   9     4825.84     2580.72   1259.73 o 
   0  -7   9     1317.99     1349.99     32.88 o 
   1  -7   9       53.37       69.23      8.58 o 
   2  -7   9     5447.32     5382.85    130.32 o 
   3  -7   9     3468.42     3421.45     58.40 o 
   4  -7   9      684.33      689.67     17.20 o 
   5  -7   9      290.61      339.50     18.10 o 
   6  -7   9     2551.39     2519.37     74.85 o 
   7  -7   9     2095.96     2127.38     75.72 o 
   8  -7   9      249.10      238.86     24.58 o 
  -6  -6   9     1125.67     1212.88     71.68 o 
  -5  -6   9       12.52       27.55     16.29 o 
  -4  -6   9     1859.49     1900.91     77.90 o 
  -3  -6   9     4180.95     4065.72    127.06 o 
  -2  -6   9     6584.95     6689.31    209.85 o 
  -1  -6   9     1080.30     1172.58     46.80 o 
   0  -6   9     2784.55     2898.58    157.57 o 
   1  -6   9     5801.67     5779.64    170.60 o 
   2  -6   9     3436.86     3364.33     60.53 o 
   3  -6   9        8.72        5.96      5.17 o 
   4  -6   9     2335.04     2359.35     34.26 o 
   5  -6   9     3037.82     3139.27     79.38 o 
   6  -6   9     1341.63     1294.43     39.36 o 
   7  -6   9        4.08       11.97      9.49 o 
   8  -6   9     1549.16     1528.35     67.40 o 
  -7  -5   9     1171.14     1172.00     68.71 o 
  -6  -5   9      380.06      411.99     37.32 o 
  -5  -5   9     3362.01     3222.49    112.25 o 
  -4  -5   9     3503.23     3450.55    157.27 o 
  -3  -5   9       27.49       38.80     12.44 o 
  -2  -5   9     1006.53     1034.28     39.39 o 
  -1  -5   9     4257.59     4321.91     59.48 o 
   0  -5   9    10488.07    10438.37    142.33 o 
   1  -5   9      926.35      927.65     20.18 o 
   2  -5   9      962.80     1024.40     17.54 o 
   3  -5   9     6980.17     6858.82    132.03 o 
   4  -5   9     3607.85     3719.46     60.21 o 
   5  -5   9      339.25      342.04     17.32 o 
   6  -5   9      392.06      389.61     25.13 o 
   7  -5   9     1873.63     1957.64     58.34 o 
   8  -5   9      970.05      948.35     52.48 o 
  -7  -4   9      722.07      676.49     47.39 o 
  -6  -4   9     4435.24     4268.61    202.59 o 
  -5  -4   9     2414.31     2383.69    123.21 o 
  -4  -4   9       22.55       15.99     17.77 o 
  -3  -4   9     4836.40     4783.08    129.43 o 
  -2  -4   9     2232.06     2271.73     63.38 o 
  -1  -4   9     2143.68     2153.51     21.77 o 
   0  -4   9      122.82      135.68      6.51 o 
   1  -4   9     2579.68     2612.10     30.34 o 
   2  -4   9     5747.03     5967.10     87.05 o 
   3  -4   9     1294.36     1353.16     25.53 o 
   4  -4   9     1315.94     1327.61     30.98 o 
   5  -4   9     2800.02     2780.04     59.58 o 
   6  -4   9     1249.94     1254.78     46.65 o 
   7  -4   9      127.80      145.84     17.32 o 
   8  -4   9      260.87      252.07     29.00 o 
  -7  -3   9     4071.01     3948.43    191.63 o 
  -6  -3   9      958.84      885.00     71.97 o 
  -5  -3   9      270.17      248.50     37.62 o 
  -4  -3   9     3755.13     3621.45    140.98 o 
  -3  -3   9     2776.68     2815.83     76.71 o 
  -2  -3   9       54.53       48.28     10.07 o 
  -1  -3   9     2524.68     2547.52     28.81 o 
   0  -3   9     5352.08     5322.07     61.12 o 
   1  -3   9     5481.62     5499.48     59.26 o 
   2  -3   9       24.53       33.31      5.24 o 
   3  -3   9     4000.76     3956.20     63.02 o 
   4  -3   9     5900.53     5800.18    107.15 o 
   5  -3   9     1316.77     1344.23     26.94 o 
   6  -3   9       66.83       68.35      6.07 o 
   7  -3   9     1042.07     1090.66     62.94 o 
   8  -3   9     1194.57     1272.88     79.38 o 
  -8  -2   9      810.99      807.10     47.98 o 
  -7  -2   9       28.12       20.44     21.92 o 
  -6  -2   9     1983.77     1909.20    101.89 o 
  -5  -2   9     7719.45     7634.75    273.67 o 
  -4  -2   9     2901.23     2933.71     82.64 o 
  -3  -2   9      174.44      197.21     11.62 o 
  -2  -2   9     5356.96     5512.97     96.02 o 
  -1  -2   9     6544.91     6727.90     90.42 o 
   0  -2   9     2106.55     2169.64     30.14 o 
   1  -2   9      401.26      412.85     10.53 o 
   2  -2   9     3636.81     3651.76     62.35 o 
   3  -2   9     8403.85     8278.80    159.02 o 
   4  -2   9      112.64      248.86     93.89 o 
   5  -2   9      558.34      567.92     16.55 o 
   6  -2   9     2923.56     2880.01     54.20 o 
   7  -2   9     2199.56     2057.89     94.78 o 
   8  -2   9       24.45       27.86     25.22 o 
  -9  -1   9      179.96      171.49     25.47 o 
  -8  -1   9      534.88      539.35     37.32 o 
  -7  -1   9     1975.58     1924.13     29.57 o 
  -6  -1   9     1796.71     1837.23     63.68 o 
  -5  -1   9      216.55      246.43     20.44 o 
  -4  -1   9     1116.76     1166.47     57.16 o 
  -3  -1   9     8200.76     8225.75    165.26 o 
  -2  -1   9     1066.34     1112.03     11.03 o 
  -1  -1   9      190.03      206.03      6.88 o 
   0  -1   9     5063.60     5102.13     75.09 o 
   1  -1   9     4235.01     4107.82     53.58 o 
   2  -1   9     3770.66     3723.56     51.87 o 
   3  -1   9      539.58      555.33     16.93 o 
   4  -1   9     5646.96     5455.10    100.74 o 
   5  -1   9     4046.77     3916.33    109.44 o 
   6  -1   9     1780.30     1780.11     52.78 o 
   7  -1   9       42.12       52.39     13.03 o 
   8  -1   9     1136.43     1186.51    138.61 o 
  -9   0   9     1990.03     1946.52     79.38 o 
  -8   0   9     2114.25     2187.91     82.34 o 
  -7   0   9      421.37      429.59     12.90 o 
  -6   0   9     1363.73     1372.42     20.64 o 
  -5   0   9     3234.28     3231.44     45.12 o 
  -4   0   9     3925.50     4022.69     44.15 o 
  -3   0   9     1098.71     1140.14     14.22 o 
  -2   0   9      340.68      408.37     24.67 o 
  -1   0   9     3726.34     3777.74     87.55 o 
   0   0   9     5788.25     5756.74     79.53 o 
   1   0   9     1082.37     1059.56     33.74 o 
   2   0   9      521.06      530.41     16.17 o 
   3   0   9     2683.28     2656.26     66.90 o 
   4   0   9     4071.64     3949.48     96.73 o 
   5   0   9      253.33      267.42     15.79 o 
   6   0   9      961.79      905.08     30.80 o 
   7   0   9     1677.13     1712.90     78.19 o 
  -9   1   9     1806.60     1662.78     70.49 o 
  -8   1   9        8.42       14.14      6.13 o 
  -7   1   9     1980.42     1917.55     38.85 o 
  -6   1   9     2578.60     2592.71     43.91 o 
  -5   1   9     2324.88     2368.00     29.64 o 
  -4   1   9       40.47       51.06      4.91 o 
  -3   1   9      635.71      660.29     14.36 o 
  -2   1   9     4845.60     4808.38     66.32 o 
  -1   1   9     2240.10     2269.83     34.66 o 
   0   1   9        4.83       15.07      4.78 o 
   1   1   9     2304.38     2352.98     80.31 o 
   2   1   9     4530.27     4373.29    147.89 o 
   3   1   9      417.10      434.72     16.43 o 
   4   1   9      101.40      113.08     11.98 o 
   5   1   9     1474.98     1378.07     36.31 o 
   6   1   9     1444.40     1359.78     44.71 o 
   7   1   9      285.12      284.41     25.47 o 
  -9   2   9        4.31        9.73      6.82 o 
  -8   2   9     1587.00     1590.99     50.51 o 
  -7   2   9     1928.01     1892.56     45.67 o 
  -6   2   9      170.02      187.08     10.26 o 
  -5   2   9     1031.39     1042.10     30.69 o 
  -4   2   9     3392.00     3483.02     67.20 o 
  -3   2   9     3267.35     3320.10     49.76 o 
  -2   2   9      350.21      392.93     18.27 o 
  -1   2   9     1942.27     1995.28     61.82 o 
   0   2   9     4195.34     4137.45     90.25 o 
   1   2   9     2808.83     2868.74     91.08 o 
   2   2   9        1.34       16.55      7.48 o 
   3   2   9     1465.55     1465.82     63.46 o 
   4   2   9     3675.43     3605.63    115.58 o 
   5   2   9      953.48      974.42     38.03 o 
   6   2   9       14.16       32.96     12.65 o 
  -9   3   9     1930.49     1943.56    111.96 o 
  -8   3   9      864.84      851.96     43.24 o 
  -7   3   9       74.62       89.54     11.71 o 
  -6   3   9     2386.35     2337.13     72.55 o 
  -5   3   9     3947.47     3889.16     74.40 o 
  -4   3   9      559.10      621.17     17.53 o 
  -3   3   9      242.89      240.56     29.61 o 
  -2   3   9     4203.58     4281.70     88.88 o 
  -1   3   9     4414.73     4238.61    151.54 o 
   0   3   9     1611.26     1569.42     45.18 o 
   1   3   9      579.08      560.30     49.13 o 
   2   3   9     3165.17     3307.25    100.68 o 
   3   3   9     3197.82     3235.49    104.08 o 
   4   3   9      570.44      612.01     37.17 o 
   5   3   9      329.86      333.25     39.87 o 
   6   3   9     1814.48     1319.42    543.78 o 
  -9   4   9      141.60      141.29     17.06 o 
  -8   4   9      954.64      962.90     26.28 o 
  -7   4   9     2171.92     2133.86     46.47 o 
  -6   4   9     2494.55     2433.64     56.27 o 
  -5   4   9      118.10      114.50      9.87 o 
  -4   4   9     1513.63     1562.64     39.78 o 
  -3   4   9     4265.62     4266.93     84.48 o 
  -2   4   9     2264.10     2171.40    113.39 o 
  -1   4   9       29.42       33.18      8.59 o 
   0   4   9     2122.28     2109.54     75.14 o 
   1   4   9     4456.01     4463.63    201.72 o 
   2   4   9     1348.27     1338.33     98.63 o 
   3   4   9      223.95      263.06     44.58 o 
   4   4   9     1362.30     1419.21     65.35 o 
   5   4   9     2419.15     2455.85    190.30 o 
  -9   5   9      888.92      926.34     46.94 o 
  -8   5   9     1657.38     1622.37     40.39 o 
  -7   5   9      426.92      451.77     19.74 o 
  -6   5   9      228.39      257.04     32.59 o 
  -5   5   9     1809.47     1795.78     43.24 o 
  -4   5   9     3073.96     3122.23     65.66 o 
  -3   5   9     1033.92     1053.50     35.94 o 
  -2   5   9      688.06      714.35     30.50 o 
  -1   5   9     5652.71     5633.48    194.16 o 
   0   5   9     3858.57     3896.07    118.41 o 
   1   5   9      736.86      811.71     52.34 o 
   2   5   9     1912.95     1953.34    136.99 o 
   3   5   9     1456.43     1525.34     99.07 o 
   4   5   9     1311.74     1373.28    217.40 o 
  -8   6   9       11.79       16.08     12.41 o 
  -7   6   9      781.80      780.85     33.33 o 
  -6   6   9     2246.44     2258.07     63.06 o 
  -5   6   9     1494.76     1505.61     48.79 o 
  -4   6   9      118.67      113.99     16.18 o 
  -3   6   9      646.85      635.17     31.02 o 
  -2   6   9     2707.30     2619.50     86.72 o 
  -1   6   9      891.37      926.71     42.43 o 
   0   6   9       41.57       45.98     13.49 o 
   1   6   9     2414.93     2378.57    184.67 o 
   2   6   9     2069.34     2106.93    116.10 o 
   3   6   9      172.62      192.94     31.48 o 
  -7   7   9     1794.71     1701.11     53.21 o 
  -6   7   9       24.23       28.20     14.02 o 
  -5   7   9      815.28      862.30     40.31 o 
  -4   7   9     1494.49     1432.51     72.91 o 
  -3   7   9     1669.26     1579.51     57.13 o 
  -2   7   9        1.10       25.26     13.32 o 
  -1   7   9      520.12      494.56     31.53 o 
   0   7   9     2444.87     2505.99    107.51 o 
   1   7   9      974.05      983.58     59.68 o 
  -6   8   9     2358.64     2261.70     79.24 o 
  -5   8   9     2001.64     1893.94     70.36 o 
  -4   8   9      452.84      414.38     37.86 o 
  -3   8   9       95.88       97.41     17.72 o 
  -2   8   9     1245.15     1296.53     54.35 o 
  -1   8   9     1807.08     1894.65     71.07 o 
   0   8   9      362.52      286.77     44.56 o 
   0 -11  10     1198.68     1232.36     66.79 o 
   1 -11  10     2723.40     2762.03     79.84 o 
   2 -11  10     1493.31     1509.95     69.31 o 
   3 -11  10       24.41        9.07     11.22 o 
   4 -11  10     1115.18     1146.02     51.06 o 
  -2 -10  10       89.04       85.60     27.25 o 
  -1 -10  10     1423.31     1329.28     76.42 o 
   0 -10  10     2593.69     2685.76    104.24 o 
   1 -10  10     1099.27     1132.92     38.47 o 
   2 -10  10      221.72      217.63     17.28 o 
   3 -10  10     2669.67     2544.66    159.79 o 
   4 -10  10     2568.41     2538.95     59.42 o 
   5 -10  10      522.38      571.34     41.76 o 
  -3  -9  10     1036.49     1017.99     70.20 o 
  -2  -9  10     2535.19     2320.60    103.66 o 
  -1  -9  10      995.65     1024.41     35.63 o 
   0  -9  10      105.83      109.26     16.22 o 
   1  -9  10      892.09      898.92     42.95 o 
   2  -9  10     1957.49     1937.17     88.11 o 
   3  -9  10     1506.47     1471.95     36.64 o 
   4  -9  10        9.02       16.40      9.02 o 
   5  -9  10     1941.85     1987.07     54.52 o 
   6  -9  10     2445.89     2448.62     70.05 o 
  -5  -8  10      393.99      355.72     47.39 o 
  -4  -8  10     1701.78     1534.24     86.78 o 
  -3  -8  10     2711.41     2507.20    106.03 o 
  -2  -8  10      118.47      132.47      9.02 o 
  -1  -8  10      977.88      976.61     35.08 o 
   0  -8  10     4614.94     4539.79    118.62 o 
   1  -8  10     4224.54     3972.18     90.78 o 
   2  -8  10      289.63      304.25     18.51 o 
   3  -8  10     1242.89     1220.90     57.31 o 
   4  -8  10     2931.33     2859.29     54.70 o 
   5  -8  10     1665.43     1673.96     40.36 o 
   6  -8  10        4.61        6.54     10.06 o 
   7  -8  10      865.81      819.20     65.01 o 
  -6  -7  10      661.73      595.03     96.56 o 
  -5  -7  10     1172.55     1096.18     70.49 o 
  -4  -7  10     1189.21     1092.92     64.57 o 
  -3  -7  10        3.62       21.03     14.51 o 
  -2  -7  10     1091.04     1118.72     34.80 o 
  -1  -7  10     3485.56     3432.06    111.66 o 
   0  -7  10      919.20      972.96     42.80 o 
   1  -7  10      419.27      385.84     13.57 o 
   2  -7  10     4391.81     4212.52     75.08 o 
   3  -7  10     5094.48     4784.50     70.12 o 
   4  -7  10      271.37      293.54     13.18 o 
   5  -7  10      863.92      860.27     19.73 o 
   6  -7  10     2698.58     2654.85     82.08 o 
   7  -7  10     1771.49     1763.40     58.23 o 
  -6  -6  10     1262.23     1275.67     76.71 o 
  -5  -6  10      214.95      204.07     30.21 o 
  -4  -6  10      443.02      446.94     37.02 o 
  -3  -6  10     2861.88     2804.87     96.26 o 
  -2  -6  10     1561.88     1526.24     57.76 o 
  -1  -6  10      132.24      143.72     36.53 o 
   0  -6  10     2108.99     2206.94     30.13 o 
   1  -6  10     4631.63     4615.83     63.86 o 
   2  -6  10     1316.05     1352.85     36.05 o 
   3  -6  10       21.13       25.24      4.71 o 
   4  -6  10     2752.05     2708.89     41.26 o 
   5  -6  10     4266.32     4085.38    100.22 o 
   6  -6  10     1060.19     1093.94     37.76 o 
   7  -6  10       53.99       65.05     14.08 o 
   8  -6  10     1808.18     1837.23     71.53 o 
  -6  -5  10      280.71      266.86     55.09 o 
  -5  -5  10     3395.28     3355.47    176.23 o 
  -4  -5  10     5668.48     5619.21    239.02 o 
  -3  -5  10     4008.95     4052.10    121.73 o 
  -2  -5  10      627.43      714.10     34.06 o 
  -1  -5  10     2791.75     2875.95     33.57 o 
   0  -5  10     5721.03     5717.15     72.33 o 
   1  -5  10     1287.34     1303.36     23.46 o 
   2  -5  10     1385.41     1415.62     22.79 o 
   3  -5  10     2680.58     2771.11     70.30 o 
   4  -5  10     4272.86     4163.49     90.52 o 
   5  -5  10      185.07      175.76     14.25 o 
   6  -5  10      399.90      439.18     34.51 o 
   7  -5  10     2188.66     2255.03     68.00 o 
   8  -5  10      941.67      952.69     52.42 o 
  -7  -4  10      977.71     1029.54     98.33 o 
  -6  -4  10     3001.01     2900.24    108.40 o 
  -5  -4  10      713.03      687.74     41.47 o 
  -4  -4  10       35.02       49.46     14.51 o 
  -3  -4  10     2046.03     1977.92     66.05 o 
  -2  -4  10    11302.88    11188.96    322.84 o 
  -1  -4  10     5105.28     5205.94     58.27 o 
   0  -4  10      328.77      369.38      7.72 o 
   1  -4  10     3249.47     3224.05     46.83 o 
   2  -4  10     4591.38     4559.23     57.75 o 
   3  -4  10     1688.89     1576.28    109.23 o 
   4  -4  10      391.30      386.77     15.37 o 
   5  -4  10     2121.28     2180.89     62.31 o 
   6  -4  10     1835.26     1913.64     64.75 o 
   7  -4  10      167.76      188.61     20.23 o 
   8  -4  10      263.99      250.93     35.84 o 
  -7  -3  10     2455.06     2302.83     93.89 o 
  -6  -3  10      314.12      337.35     30.21 o 
  -5  -3  10     1030.47     1005.55     47.09 o 
  -4  -3  10     2676.94     2741.19    124.40 o 
  -3  -3  10     1203.48     1165.49     44.43 o 
  -2  -3  10        4.50       17.18      9.18 o 
  -1  -3  10     3480.88     3559.91     38.09 o 
   0  -3  10    11444.18    11337.42    143.30 o 
   1  -3  10     2991.80     2975.71     35.82 o 
   2  -3  10        2.57       19.80      4.79 o 
   3  -3  10     2553.07     2535.65     44.81 o 
   4  -3  10     3315.36     3213.17     85.00 o 
   5  -3  10     2059.42     2104.40     40.03 o 
   6  -3  10        8.51       19.69      5.49 o 
   7  -3  10     1019.64     1058.11     59.39 o 
   8  -3  10     1634.94     1647.58     71.23 o 
  -7  -2  10        6.18        3.26     10.96 o 
  -6  -2  10     1485.95     1544.60     62.79 o 
  -5  -2  10     4404.12     4312.15    130.02 o 
  -4  -2  10     2630.58     2678.40     80.86 o 
  -3  -2  10      359.05      360.20     16.64 o 
  -2  -2  10     3813.02     3700.78    104.24 o 
  -1  -2  10     5710.80     5804.21     77.78 o 
   0  -2  10      132.31      143.66      7.62 o 
   1  -2  10     2704.02     2870.71    106.76 o 
   2  -2  10     5404.70     5303.94     92.24 o 
   3  -2  10     1031.10     1040.70     25.77 o 
   4  -2  10       58.15       53.91     12.69 o 
   5  -2  10      733.23      755.08     23.70 o 
   6  -2  10     1486.58     1519.93     53.43 o 
   7  -2  10     1967.42     1878.70     98.04 o 
  -9  -1  10      235.63      276.34     55.68 o 
  -8  -1  10      573.57      582.30     68.12 o 
  -7  -1  10     2957.26     2796.28     98.63 o 
  -6  -1  10     2489.97     2420.42     83.82 o 
  -5  -1  10      311.84      335.58     26.21 o 
  -4  -1  10      978.87     1065.54     30.15 o 
  -3  -1  10     3384.84     3363.76     89.78 o 
  -2  -1  10     4617.87     4724.16     54.01 o 
  -1  -1  10        0.25       10.12      3.86 o 
   0  -1  10     3806.78     3386.20    346.99 o 
   1  -1  10    11112.90    10791.05    176.53 o 
   2  -1  10      979.94      960.37     33.40 o 
   3  -1  10      724.63      780.38     32.28 o 
   4  -1  10     3386.44     3290.40     79.07 o 
   5  -1  10     2742.54     2631.66     67.68 o 
   6  -1  10      480.30      425.33     34.36 o 
   7  -1  10       20.92       55.09     24.29 o 
  -9   0  10     1460.38     1496.03     73.45 o 
  -8   0  10     2286.30     2381.92    140.39 o 
  -7   0  10      249.31      197.85     40.28 o 
  -6   0  10     1025.51      961.98      9.67 o 
  -5   0  10     6009.42     5976.81     79.34 o 
  -4   0  10     3761.25     3771.65     52.40 o 
  -3   0  10     1382.45     1375.92     20.69 o 
  -2   0  10       82.00       87.15      4.91 o 
  -1   0  10     4312.77     4275.13     63.55 o 
   0   0  10     7932.60     7884.67    133.46 o 
   1   0  10     3835.18     3938.95     94.11 o 
   2   0  10     1832.87     1855.07     63.89 o 
   3   0  10     5795.57     5567.15    134.40 o 
   4   0  10     1655.98     1640.62     43.79 o 
   5   0  10      211.63      249.55     17.00 o 
   6   0  10     1031.67     1047.37     36.55 o 
   7   0  10     1198.60     1129.94     82.04 o 
  -9   1  10     1368.22     1335.20     66.64 o 
  -8   1  10       22.18       43.24     15.99 o 
  -7   1  10     1210.47     1219.83     25.58 o 
  -6   1  10     2446.33     2499.79     46.91 o 
  -5   1  10     1869.13     1882.00     28.00 o 
  -4   1  10      178.92      168.42      9.41 o 
  -3   1  10     1888.94     1842.97     33.01 o 
  -2   1  10     3415.50     3409.54     53.85 o 
  -1   1  10     1755.93     1820.72     37.33 o 
   0   1  10      397.29      454.15     16.40 o 
   1   1  10      975.61      963.63     23.51 o 
   2   1  10     6422.29     6127.39    112.20 o 
   3   1  10      798.00      801.72     42.39 o 
   4   1  10      354.12      402.14     32.34 o 
   5   1  10     1303.79     1326.41     44.84 o 
   6   1  10     2053.04     2034.50     62.68 o 
  -9   2  10      356.08      350.98     35.84 o 
  -8   2  10     1447.08     1463.21     40.70 o 
  -7   2  10     1453.45     1506.96     59.35 o 
  -6   2  10      164.24      177.81      9.43 o 
  -5   2  10      726.27      774.42     25.91 o 
  -4   2  10     4133.99     4266.69     69.16 o 
  -3   2  10     1901.12     2019.63     46.76 o 
  -2   2  10      100.40      101.94     10.13 o 
  -1   2  10     1514.43     1531.27     35.24 o 
   0   2  10     3038.34     2987.41     93.57 o 
   1   2  10      917.01      955.38     70.13 o 
   2   2  10       11.86       18.99      8.79 o 
   3   2  10     1175.40     1210.66     38.59 o 
   4   2  10     2102.27     1948.97    102.81 o 
   5   2  10      908.50      909.15     95.53 o 
   6   2  10       77.36      107.28     20.47 o 
  -8   3  10      352.03      361.88     28.88 o 
  -7   3  10       61.26       67.00      7.56 o 
  -6   3  10     1660.21     1632.33     35.76 o 
  -5   3  10     2954.49     2902.08     50.09 o 
  -4   3  10      647.74      655.16     22.11 o 
  -3   3  10      246.06      271.13     16.43 o 
  -2   3  10     3066.98     3037.02     73.85 o 
  -1   3  10     1910.88     2019.17     69.66 o 
   0   3  10      485.26      509.20     20.98 o 
   1   3  10      126.82      118.88     12.76 o 
   2   3  10     2769.92     2766.89    133.32 o 
   3   3  10     1435.31     1489.70     59.94 o 
   4   3  10      279.47      273.73     21.81 o 
   5   3  10      618.57      615.63     33.59 o 
  -9   4  10      243.45      204.64     34.66 o 
  -8   4  10      632.51      618.44     21.91 o 
  -7   4  10     1554.97     1492.73     35.03 o 
  -6   4  10      972.05      994.17     36.82 o 
  -5   4  10        1.19       22.05      9.77 o 
  -4   4  10     1484.14     1487.08     36.55 o 
  -3   4  10     3945.39     3923.41     84.02 o 
  -2   4  10     2555.34     2564.68     96.33 o 
  -1   4  10      132.39      126.29     13.43 o 
   0   4  10     2380.71     2280.97     71.15 o 
   1   4  10     2698.66     2780.28    109.04 o 
   2   4  10     1278.50     1338.84     59.53 o 
   3   4  10       65.16       75.20     16.91 o 
   4   4  10     1278.79     1255.83     60.10 o 
  -8   5  10     1529.07     1482.13     45.02 o 
  -7   5  10      636.84      670.65     25.49 o 
  -6   5  10      230.23      188.99     15.12 o 
  -5   5  10     1495.29     1518.12     45.86 o 
  -4   5  10     2504.91     2531.74     66.16 o 
  -3   5  10      733.33      730.75     39.95 o 
  -2   5  10      736.74      787.05     31.08 o 
  -1   5  10     4820.23     4775.50    197.04 o 
   0   5  10     3703.26     3726.33    195.62 o 
   1   5  10       36.32       37.43     13.62 o 
   2   5  10      719.07      799.24     76.62 o 
   3   5  10     1842.65     1943.45     76.72 o 
  -7   6  10      789.89      741.28     35.02 o 
  -6   6  10     2462.56     2438.76     71.30 o 
  -5   6  10     1127.67     1148.44     40.34 o 
  -4   6  10       24.83       41.91     12.46 o 
  -3   6  10      961.51      964.63     55.70 o 
  -2   6  10     2213.97     2101.18     93.98 o 
  -1   6  10      759.95      775.44     36.17 o 
   0   6  10      115.45      108.79     17.90 o 
   1   6  10     1681.73     1723.35     70.76 o 
   2   6  10     1372.81     1246.20     96.86 o 
  -6   7  10      103.22      106.54     18.51 o 
  -5   7  10      735.49      717.64     43.99 o 
  -4   7  10     1805.35     1851.09     76.90 o 
  -3   7  10     1146.84     1131.71     45.38 o 
  -2   7  10        0.76        9.76     10.60 o 
  -1   7  10      731.85      753.20     46.12 o 
   0   7  10     2152.75     2087.22     75.06 o 
  -4   8  10      726.97      676.78     44.02 o 
  -3   8  10      147.38      148.19     24.55 o 
  -1 -10  11     2828.18     2764.29    124.10 o 
   0 -10  11     2305.63     2346.67    102.48 o 
   1 -10  11      401.03      427.15     35.99 o 
   2 -10  11      275.32      265.83     22.66 o 
   3 -10  11     2064.36     1968.45     60.81 o 
   4 -10  11     1274.44     1241.00     46.82 o 
   5 -10  11       48.40       69.90     19.84 o 
  -3  -9  11      581.14      594.44     54.79 o 
  -2  -9  11     2815.48     2799.53    122.62 o 
  -1  -9  11     1085.07     1134.98     63.98 o 
   0  -9  11      117.54      116.75     16.82 o 
   1  -9  11     1922.91     1912.71     57.98 o 
   2  -9  11     2401.01     2325.95     63.32 o 
   3  -9  11      606.49      649.66     23.86 o 
   4  -9  11        8.17        3.86      5.96 o 
   5  -9  11     1225.48     1191.71     42.20 o 
   6  -9  11     1282.58     1384.25     59.66 o 
  -4  -8  11     1361.87     1367.48    132.39 o 
  -3  -8  11     1523.33     1385.55    122.03 o 
  -2  -8  11      600.15      596.52     44.13 o 
  -1  -8  11      548.79      503.41     17.35 o 
   0  -8  11     3257.68     3273.27     82.04 o 
   1  -8  11     3229.97     3217.62    115.07 o 
   2  -8  11       86.67      109.06     10.24 o 
   3  -8  11     1157.59     1184.76     25.03 o 
   4  -8  11     2321.54     2368.78     41.95 o 
   5  -8  11     1249.26     1258.13     40.25 o 
   6  -8  11       99.79      125.15     16.53 o 
  -5  -7  11     1795.56     1711.35     94.48 o 
  -4  -7  11     1126.95     1170.52     68.12 o 
  -3  -7  11        6.09       27.55     15.99 o 
  -2  -7  11     1340.94     1310.32     60.42 o 
  -1  -7  11     3238.36     3137.80     41.26 o 
   0  -7  11     1313.82     1295.75     20.04 o 
   1  -7  11      310.89      319.50     10.03 o 
   2  -7  11     2188.52     2190.06     41.77 o 
   3  -7  11     2241.67     2223.31     45.21 o 
   4  -7  11      209.19      212.06     14.47 o 
   5  -7  11      562.69      565.48     35.99 o 
   6  -7  11     2356.09     2377.49     79.39 o 
   7  -7  11     1885.27     1922.57     64.40 o 
  -6  -6  11     1101.53     1184.15     75.53 o 
  -5  -6  11        4.64       18.07     16.88 o 
  -4  -6  11     1212.45     1122.24     62.49 o 
  -3  -6  11     3095.24     2939.93    105.15 o 
  -2  -6  11     1881.46     1885.21     70.20 o 
  -1  -6  11       29.81       31.15      4.34 o 
   0  -6  11     2936.24     2875.08     43.36 o 
   1  -6  11     7350.19     7083.18    104.76 o 
   2  -6  11     2104.27     2034.06     30.80 o 
   3  -6  11       39.66       42.67      6.62 o 
   4  -6  11     1782.34     1901.13     67.28 o 
   5  -6  11     3056.35     2943.75     69.16 o 
   6  -6  11     1131.21     1141.72     40.85 o 
   7  -6  11       69.78       77.01     18.88 o 
  -6  -5  11      110.84      102.18     24.58 o 
  -5  -5  11     2643.55     2411.83     99.22 o 
  -4  -5  11     2381.60     2346.08     90.34 o 
  -3  -5  11      795.21      780.45     67.83 o 
  -2  -5  11      263.15      310.40     24.58 o 
  -1  -5  11     3159.45     3102.04     34.18 o 
   0  -5  11     2636.12     2658.30     34.52 o 
   1  -5  11     1010.85      982.32     36.19 o 
   2  -5  11     1887.85     1787.92     30.85 o 
   3  -5  11     6391.74     6172.26    104.99 o 
   4  -5  11     3525.99     3400.71     76.86 o 
   5  -5  11       73.71       83.27     12.06 o 
   6  -5  11      951.96      918.96     39.98 o 
   7  -5  11     2100.99     2205.44     86.34 o 
  -6  -4  11     2225.43     2155.93     93.00 o 
  -5  -4  11     2343.42     2269.66     87.97 o 
  -4  -4  11       14.34       17.18     12.44 o 
  -3  -4  11     1531.54     1500.47     91.22 o 
  -2  -4  11     2808.20     2822.34     86.19 o 
  -1  -4  11     2672.96     2717.60     30.12 o 
   0  -4  11       39.19       36.70      5.50 o 
   1  -4  11     1067.44     1146.60     18.90 o 
   2  -4  11     3578.11     3596.86     43.67 o 
   3  -4  11     1634.94     1687.69     28.26 o 
   4  -4  11      401.16      376.06     13.83 o 
   5  -4  11     2727.47     2637.65     46.52 o 
   6  -4  11     2501.92     2525.73     83.76 o 
   7  -4  11      257.16      243.65     28.58 o 
  -7  -3  11     1901.72     1943.86     90.04 o 
  -6  -3  11      405.86      402.81     35.54 o 
  -5  -3  11       84.29      114.03     20.44 o 
  -4  -3  11     7266.06     7418.24    225.40 o 
  -3  -3  11     6449.53     6513.69    188.37 o 
  -2  -3  11      416.89      438.35     26.95 o 
  -1  -3  11      860.48      884.46     17.00 o 
   0  -3  11     5581.55     5607.38     64.10 o 
   1  -3  11     1450.98     1482.20     23.09 o 
   2  -3  11      158.79      179.92     10.56 o 
   3  -3  11      721.19      770.00     21.35 o 
   4  -3  11     2130.86     2177.52     44.32 o 
   5  -3  11     1317.62     1328.76     32.00 o 
   6  -3  11       71.95       33.98     33.32 o 
   7  -3  11      919.86      998.42     46.40 o 
  -8  -2  11      667.64      695.14     51.54 o 
  -7  -2  11       45.00       45.91     18.07 o 
  -6  -2  11     1283.86     1279.22     60.42 o 
  -5  -2  11     1856.56     1887.58     72.27 o 
  -4  -2  11     2222.23     2366.51    118.47 o 
  -3  -2  11      517.01      540.74     22.50 o 
  -2  -2  11     8679.24     8736.00     99.41 o 
  -1  -2  11     8463.71     8618.88    144.17 o 
   0  -2  11      833.69      844.44     21.51 o 
   1  -2  11      556.79      586.35     17.95 o 
   2  -2  11     2948.33     2966.62     56.95 o 
   3  -2  11     2036.01     2021.44     49.29 o 
   4  -2  11      130.36      108.50     10.57 o 
   5  -2  11      503.43      500.17     20.12 o 
   6  -2  11     1928.78     1993.50     63.98 o 
   7  -2  11      795.81      774.82     63.09 o 
  -8  -1  11      744.05      760.01     51.54 o 
  -7  -1  11     2334.66     2330.68     93.30 o 
  -6  -1  11     1256.21     1277.15     59.24 o 
  -5  -1  11        0.83        1.18      6.66 o 
  -4  -1  11     1753.18     1815.64     72.86 o 
  -3  -1  11     2030.00     1947.59     62.02 o 
  -2  -1  11     1485.86     1493.84     20.15 o 
  -1  -1  11     1409.09     1450.25     27.79 o 
   0  -1  11     8188.32     8090.59    121.32 o 
   1  -1  11     5859.81     5753.30     98.17 o 
   2  -1  11     2144.18     2069.11     44.98 o 
   3  -1  11      259.36      264.57     15.51 o 
   4  -1  11     3019.10     2852.49     71.76 o 
   5  -1  11     3495.51     3360.68     76.22 o 
   6  -1  11      872.82      844.06     49.76 o 
  -8   0  11     2758.45     2711.27    108.70 o 
  -7   0  11      433.80      457.31     36.13 o 
  -6   0  11      394.06      417.89     23.24 o 
  -5   0  11     3550.57     3463.50     91.61 o 
  -4   0  11     4673.90     4530.81     68.38 o 
  -3   0  11      760.38      757.73     11.55 o 
  -2   0  11      715.18      745.87     18.53 o 
  -1   0  11     4841.85     4918.08     78.75 o 
   0   0  11     3133.68     3124.62     53.63 o 
   1   0  11      222.10      252.99     15.87 o 
   2   0  11     1236.56     1281.67     32.32 o 
   3   0  11     3940.68     3830.86     86.91 o 
   4   0  11     1070.04     1033.13     39.76 o 
   5   0  11       65.08       69.74     16.66 o 
   6   0  11      784.91      757.67     33.59 o 
  -8   1  11       63.72       95.96     21.62 o 
  -7   1  11      983.01      955.03     37.44 o 
  -6   1  11     3663.31     3698.06     62.20 o 
  -5   1  11     2091.88     2061.20     48.72 o 
  -4   1  11      324.65      309.03     13.35 o 
  -3   1  11     2313.04     2311.21     35.69 o 
  -2   1  11     4626.41     4654.20     71.89 o 
  -1   1  11     3277.79     3396.37     61.14 o 
   0   1  11      720.18      771.92     24.66 o 
   1   1  11     3530.91     3463.03     80.97 o 
   2   1  11     1760.49     1782.79     43.09 o 
   3   1  11      306.45      346.43     17.98 o 
   4   1  11      448.29      497.72     37.88 o 
   5   1  11     1255.44     1261.46     76.16 o 
  -8   2  11     1376.39     1369.35     50.76 o 
  -7   2  11     1544.22     1526.33     39.18 o 
  -6   2  11       98.76      116.70      9.24 o 
  -5   2  11     1262.43     1260.10     28.04 o 
  -4   2  11     4565.95     4727.72     87.44 o 
  -3   2  11     3317.71     3364.51     88.00 o 
  -2   2  11      401.08      409.60     18.83 o 
  -1   2  11      716.37      749.90     33.36 o 
   0   2  11     4215.52     4190.15    140.12 o 
   1   2  11     3276.08     3250.92    154.91 o 
   2   2  11        4.93       12.72      7.82 o 
   3   2  11      525.85      542.73     25.05 o 
   4   2  11     2043.68     1961.16     73.40 o 
   5   2  11     1037.89      965.94     38.77 o 
  -8   3  11      558.60      628.80     47.98 o 
  -7   3  11       80.50       97.24      9.94 o 
  -6   3  11     1382.00     1389.78     39.77 o 
  -5   3  11     1989.54     2004.34     47.28 o 
  -4   3  11      137.77      134.34     14.35 o 
  -3   3  11      288.26      299.14     18.92 o 
  -2   3  11     3310.68     3263.35     64.99 o 
  -1   3  11     1023.18     1021.14     31.11 o 
   0   3  11      239.22      236.18     19.01 o 
   1   3  11      398.36      408.52     21.94 o 
   2   3  11     2483.04     2486.57    120.66 o 
   3   3  11     1325.50     1371.51     80.03 o 
   4   3  11      231.36      267.80     25.47 o 
  -8   4  11      735.49      749.86     41.59 o 
  -7   4  11     1178.19     1189.98     37.54 o 
  -6   4  11      922.92      954.98     33.30 o 
  -5   4  11       78.20       88.29     12.83 o 
  -4   4  11     1189.98     1250.57     35.95 o 
  -3   4  11     2323.36     2366.31    101.74 o 
  -2   4  11     1137.75     1160.69     36.47 o 
  -1   4  11      146.39      140.24     15.44 o 
   0   4  11     2367.98     2356.73     98.08 o 
   1   4  11     2111.98     2171.59    138.57 o 
   2   4  11      191.14      239.59     24.39 o 
   3   4  11      216.60      232.42     22.57 o 
  -7   5  11      152.46      163.66     23.43 o 
  -6   5  11      395.83      424.30     48.77 o 
  -5   5  11     1725.44     1660.40     47.25 o 
  -4   5  11     2226.39     2199.92     58.11 o 
  -3   5  11      267.13      254.98     43.85 o 
  -2   5  11      710.10      701.06     35.78 o 
  -1   5  11     1787.81     1748.17     53.93 o 
   0   5  11     2742.94     2641.29     79.01 o 
   1   5  11       76.89       78.40     15.92 o 
   2   5  11      701.36      673.49     72.66 o 
  -6   6  11     1752.45     1710.89     71.30 o 
  -5   6  11      493.75      496.46     28.20 o 
  -4   6  11       60.89       80.15     16.68 o 
  -3   6  11     1779.66     1711.33     73.71 o 
  -2   6  11     2172.56     2157.13     74.25 o 
  -1   6  11      273.15      263.81     24.45 o 
   0   6  11        9.15       23.89     14.49 o 
   1   6  11     1033.41      982.33     72.98 o 
  -5   7  11      435.77      388.78     32.47 o 
  -4   7  11     1710.83     1687.80     70.47 o 
  -3   7  11      797.02      765.33     40.01 o 
  -2   7  11        3.49        1.74     11.38 o 
   0 -10  12     1615.55     1624.57     82.34 o 
   1 -10  12       12.70       28.43     15.99 o 
   2 -10  12      413.36      398.83     37.32 o 
   3 -10  12      951.05      930.53     41.33 o 
  -2  -9  12     2694.01     2685.21    122.03 o 
  -1  -9  12     1109.99     1101.51     64.86 o 
   0  -9  12      288.74      268.05     30.51 o 
   1  -9  12     2407.82     2397.64     48.27 o 
   2  -9  12     2283.71     2224.34     46.84 o 
   3  -9  12      125.95      127.67     10.54 o 
   4  -9  12      167.78      160.25     18.36 o 
   5  -9  12     1646.91     1626.35    114.03 o 
  -3  -8  12     2287.75     2197.98    105.44 o 
  -2  -8  12      157.36       99.52     40.58 o 
  -1  -8  12     1372.73     1348.23     65.46 o 
   0  -8  12     3713.54     3634.70     77.88 o 
   1  -8  12     2563.97     2520.21     41.39 o 
   2  -8  12       40.49       42.08      7.65 o 
   3  -8  12      883.96      902.00     22.74 o 
   4  -8  12     2015.38     2048.41     43.31 o 
   5  -8  12      638.99      642.26     29.36 o 
  -5  -7  12     1415.79     1325.72     86.19 o 
  -4  -7  12      752.99      722.69     56.87 o 
  -3  -7  12        6.74       34.06     17.77 o 
  -2  -7  12     1882.23     1834.86     78.49 o 
  -1  -7  12     1939.47     1926.38    116.10 o 
   0  -7  12      569.90      597.88     17.55 o 
   1  -7  12      722.36      740.05     18.49 o 
   2  -7  12     1722.31     1737.20     30.54 o 
   3  -7  12     1512.29     1473.34     31.73 o 
   4  -7  12      300.31      352.42     27.73 o 
   5  -7  12      305.55      277.57     32.28 o 
   6  -7  12     1293.98     1228.93     46.35 o 
  -5  -6  12        3.18       20.73     17.77 o 
  -4  -6  12      880.43      882.63     92.71 o 
  -3  -6  12     2897.92     2803.39    106.03 o 
  -2  -6  12     1030.77     1036.05     51.83 o 
  -1  -6  12       21.53       33.77     22.21 o 
   0  -6  12     2265.32     2264.83     37.63 o 
   1  -6  12     2974.05     2914.06     44.97 o 
   2  -6  12     1541.14     1578.53     35.03 o 
   3  -6  12       29.60       38.01      8.08 o 
   4  -6  12     1484.91     1527.87     47.13 o 
   5  -6  12     2504.43     2532.18     64.50 o 
   6  -6  12      860.59      919.00     38.37 o 
  -6  -5  12      357.73      345.35     40.87 o 
  -5  -5  12     1780.62     1750.75     84.71 o 
  -4  -5  12     3683.84     3650.47    131.80 o 
  -3  -5  12      399.06      423.84     55.98 o 
  -2  -5  12      285.13      298.85     27.25 o 
  -1  -5  12     3719.73     3684.24    156.98 o 
   0  -5  12     2725.20     2768.98     38.07 o 
   1  -5  12      182.40      211.75      7.91 o 
   2  -5  12      603.69      629.05     19.81 o 
   3  -5  12     3368.39     3450.00    142.01 o 
   4  -5  12     2610.69     2595.24     59.37 o 
   5  -5  12       32.91       30.15     10.12 o 
   6  -5  12     1618.48     1678.65     55.24 o 
  -6  -4  12     1784.67     1816.20     88.56 o 
  -5  -4  12      953.69      903.95     54.79 o 
  -4  -4  12        6.07       -5.04     11.55 o 
  -3  -4  12     2586.07     2546.30     90.34 o 
  -2  -4  12     3702.12     3732.81    116.40 o 
  -1  -4  12     1616.48     1550.66     58.33 o 
   0  -4  12      211.62      242.28     18.85 o 
   1  -4  12     5131.79     4998.00     64.32 o 
   2  -4  12     3646.47     3627.72     58.18 o 
   3  -4  12     1411.57     1358.64     26.80 o 
   4  -4  12       83.45      107.89     17.54 o 
   5  -4  12     2080.07     2040.17     42.10 o 
   6  -4  12     2721.52     2614.21     91.51 o 
  -7  -3  12     1450.37     1315.06     75.53 o 
  -6  -3  12      207.60      208.22     29.62 o 
  -5  -3  12      703.51      735.72     47.09 o 
  -4  -3  12     2389.24     2334.53     87.67 o 
  -3  -3  12     4966.89     4920.81    206.14 o 
  -2  -3  12      170.48      177.90     14.38 o 
  -1  -3  12      692.84      739.91     20.22 o 
   0  -3  12     3656.15     3684.76     53.91 o 
   1  -3  12     2197.76     2229.91     30.18 o 
   2  -3  12       45.52       50.32      8.16 o 
   3  -3  12     1444.99     1415.81     34.74 o 
   4  -3  12     3260.49     3208.23     69.46 o 
   5  -3  12     1176.26     1170.95     32.96 o 
   6  -3  12      100.41       71.95     38.80 o 
  -7  -2  12       53.62       58.64     35.25 o 
  -6  -2  12     1346.53     1372.52     68.42 o 
  -5  -2  12     2315.33     2490.02     94.48 o 
  -4  -2  12      528.92      607.77     38.50 o 
  -3  -2  12       29.32       23.91      9.28 o 
  -2  -2  12     2492.92     2469.80     31.32 o 
  -1  -2  12     3163.30     3138.14     54.89 o 
   0  -2  12      894.63      945.75     29.01 o 
   1  -2  12      164.63      182.44     12.31 o 
   2  -2  12     1807.96     1775.85     49.36 o 
   3  -2  12     1813.62     1854.06     44.66 o 
   4  -2  12       22.50       53.01     11.11 o 
   5  -2  12      703.00      703.05     27.27 o 
   6  -2  12     2340.58     2224.94    111.66 o 
  -8  -1  12      706.14      739.57     90.63 o 
  -7  -1  12     1944.37     1935.27    139.21 o 
  -6  -1  12     1759.02     1816.50     80.86 o 
  -5  -1  12       34.78       26.79     10.35 o 
  -4  -1  12     3101.45     3149.55     75.92 o 
  -3  -1  12     3008.17     2895.22    122.65 o 
  -2  -1  12     1362.20     1345.82     61.02 o 
  -1  -1  12       24.45       47.20      7.04 o 
   0  -1  12     2281.47     2322.17     41.45 o 
   1  -1  12     3440.41     3245.81    130.91 o 
   2  -1  12     2230.81     2191.06     51.68 o 
   3  -1  12      129.33      117.26     14.91 o 
   4  -1  12     1822.01     1707.94     59.37 o 
   5  -1  12     1940.62     1919.74     68.31 o 
   6  -1  12      365.56      387.24     38.21 o 
  -8   0  12     2093.42     2126.31     98.04 o 
  -7   0  12      307.75      354.83     35.84 o 
  -6   0  12      515.17      539.92     47.69 o 
  -5   0  12     3231.70     3225.38     81.89 o 
  -4   0  12     3976.56     3867.63     82.89 o 
  -3   0  12       37.31       44.77      4.86 o 
  -2   0  12     2881.82     2847.48     57.67 o 
  -1   0  12     5023.52     5024.44     91.29 o 
   0   0  12     3560.27     3517.29     72.70 o 
   1   0  12      580.03      616.13     19.81 o 
   2   0  12     1363.90     1371.78     36.90 o 
   3   0  12     2604.25     2626.42    100.70 o 
   4   0  12     2114.32     1990.76     57.50 o 
   5   0  12       43.51       59.16     13.48 o 
  -8   1  12        2.13        8.29     15.11 o 
  -7   1  12      666.63      744.21     64.42 o 
  -6   1  12     3349.67     3343.71    103.22 o 
  -5   1  12     1612.91     1612.06     61.50 o 
  -4   1  12      110.14      109.53     22.35 o 
  -3   1  12     2698.85     2812.38     63.99 o 
  -2   1  12     4516.50     4560.76     75.37 o 
  -1   1  12       69.73       78.52     10.54 o 
   0   1  12      981.19      985.35     27.06 o 
   1   1  12     4545.37     4337.54     94.93 o 
   2   1  12     3579.30     3400.74     76.49 o 
   3   1  12      643.21      718.76     37.73 o 
   4   1  12      255.10      241.73     18.81 o 
   5   1  12     2476.95     2363.61     75.72 o 
  -8   2  12     1523.20     1618.35     86.49 o 
  -7   2  12     1246.92     1317.13     70.79 o 
  -6   2  12      619.33      585.95     18.90 o 
  -5   2  12      915.67      951.14     27.53 o 
  -4   2  12     4255.36     4326.45     72.08 o 
  -3   2  12     3420.35     3432.40     77.85 o 
  -2   2  12       69.53       61.77     10.74 o 
  -1   2  12     1952.50     1965.80     55.41 o 
   0   2  12     1192.71     1248.53     70.27 o 
   1   2  12      590.87      638.64     26.02 o 
   2   2  12        0.08        7.19      7.61 o 
   3   2  12     1441.33     1356.76     54.38 o 
   4   2  12     1786.46     1734.95     83.10 o 
  -7   3  12       22.48       28.73     18.36 o 
  -6   3  12     1112.78     1142.89     38.70 o 
  -5   3  12     2221.17     2129.65     44.40 o 
  -4   3  12     1051.32     1060.87     33.93 o 
  -3   3  12       41.94       34.43     10.87 o 
  -2   3  12     2238.33     2217.71     72.02 o 
  -1   3  12     2832.29     2751.75     75.93 o 
   0   3  12       20.57       29.69     11.39 o 
   1   3  12      192.51      237.63     28.16 o 
   2   3  12     1436.49     1525.78     49.63 o 
   3   3  12      724.68      761.63     43.87 o 
  -7   4  12     1226.66     1215.76     33.73 o 
  -6   4  12      582.22      636.98     34.69 o 
  -5   4  12       47.81       70.70     16.31 o 
  -4   4  12     1494.60     1475.64     45.16 o 
  -3   4  12     2428.07     2344.70     77.95 o 
  -2   4  12     1836.51     1793.04     86.48 o 
  -1   4  12       10.26       13.11     10.32 o 
   0   4  12     1881.16     1973.15     81.18 o 
   1   4  12     2653.35     2717.72     84.46 o 
   2   4  12      523.31      558.87     47.18 o 
  -6   5  12      599.69      603.18     41.92 o 
  -5   5  12     1422.29     1421.72     46.34 o 
  -4   5  12      956.88     1026.30     43.68 o 
  -3   5  12       23.26       34.87     13.29 o 
  -2   5  12     1022.88      986.21     40.73 o 
  -1   5  12     1618.19     1712.55     63.67 o 
   0   5  12     1146.90     1168.36     59.08 o 
   1   5  12       23.35       30.43     18.37 o 
  -5   6  12      167.08      160.40     19.57 o 
  -4   6  12      292.28      260.41     23.87 o 
  -3   6  12     1328.70     1308.72     60.22 o 
  -2   6  12     1257.45     1240.03     56.02 o 
  -1   6  12      150.12      143.09     23.35 o 
  -1  -9  13      669.97      700.77     53.61 o 
   0  -9  13       96.03       85.60     21.92 o 
   1  -9  13     1137.54     1096.47     56.28 o 
   2  -9  13     2249.01     2128.62     47.61 o 
   3  -9  13      498.48      481.63     35.04 o 
  -3  -8  13     1693.43     1628.42     91.52 o 
  -2  -8  13       39.17       66.35     37.62 o 
  -1  -8  13     1433.76     1374.30     70.20 o 
   0  -8  13     3362.08     3105.20    113.73 o 
   1  -8  13     1542.23     1442.54     35.56 o 
   2  -8  13       93.66      101.14     12.38 o 
   3  -8  13      751.51      785.84     24.95 o 
   4  -8  13     2049.41     1968.40     49.65 o 
  -4  -7  13      425.80      464.71     47.98 o 
  -3  -7  13      289.02      326.99     37.62 o 
  -2  -7  13     2163.36     2179.33     93.30 o 
  -1  -7  13     1919.14     1949.49    123.51 o 
   0  -7  13      188.28      196.96     23.69 o 
   1  -7  13      565.52      644.57     22.26 o 
   2  -7  13     2348.23     2378.94     46.06 o 
   3  -7  13     1269.30     1294.65     37.90 o 
   4  -7  13      161.67      142.06     14.27 o 
   5  -7  13      735.89      761.18     33.32 o 
  -5  -6  13      109.65      124.69     29.91 o 
  -4  -6  13     1401.26     1350.90     75.82 o 
  -3  -6  13     2983.46     2862.92    172.08 o 
  -2  -6  13     1000.54     1049.97     56.87 o 
  -1  -6  13      160.72      154.31     22.51 o 
   0  -6  13     1882.63     1951.44     35.48 o 
   1  -6  13     2774.96     2735.17     40.67 o 
   2  -6  13     1316.35     1327.06     29.50 o 
   3  -6  13       14.31       31.06      6.69 o 
   4  -6  13     1913.38     1947.94     59.51 o 
   5  -6  13     1999.00     2050.96     59.17 o 
  -5  -5  13     1724.82     1734.75     89.74 o 
  -4  -5  13     2119.16     2157.70     95.96 o 
  -3  -5  13      230.66      223.92     28.73 o 
  -2  -5  13      659.51      662.86     41.76 o 
  -1  -5  13     1690.21     1617.46     64.57 o 
   0  -5  13     1934.01     1937.36     30.08 o 
   1  -5  13       41.98       56.95      5.69 o 
   2  -5  13      551.76      559.85     16.98 o 
   3  -5  13     2804.45     2859.72     73.90 o 
   4  -5  13     1763.26     1680.45     54.49 o 
   5  -5  13       33.63       51.60     14.28 o 
  -6  -4  13     1883.95     1848.49    148.39 o 
  -5  -4  13      719.10      708.18     50.94 o 
  -4  -4  13      167.32      156.68     26.06 o 
  -3  -4  13     2722.45     2766.66    102.48 o 
  -2  -4  13     3412.75     3495.57    116.40 o 
  -1  -4  13      286.15      298.80      7.88 o 
   0  -4  13      337.45      330.34     19.11 o 
   1  -4  13     2509.71     2559.76     37.69 o 
   2  -4  13     3332.83     3310.34     60.41 o 
   3  -4  13      818.43      843.23     21.88 o 
   4  -4  13      128.53      144.49     12.15 o 
   5  -4  13     1492.87     1514.73     41.00 o 
  -6  -3  13      361.32      338.24     38.80 o 
  -5  -3  13      566.29      654.27     77.90 o 
  -4  -3  13     3337.67     3403.16    124.10 o 
  -3  -3  13     3311.80     3322.30    116.70 o 
  -2  -3  13      513.07      528.24     25.32 o 
  -1  -3  13     2202.09     2165.67     61.30 o 
   0  -3  13     2869.61     2848.52     41.79 o 
   1  -3  13     1286.57     1310.14     29.42 o 
   2  -3  13       12.29       29.00      8.16 o 
   3  -3  13     1202.58     1220.81     35.19 o 
   4  -3  13     2648.65     2660.68     62.62 o 
   5  -3  13      801.96      916.61     35.32 o 
  -7  -2  13      146.65      116.40     27.55 o 
  -6  -2  13      807.61      836.42     56.28 o 
  -5  -2  13     1894.78     1859.74    129.43 o 
  -4  -2  13      562.38      582.66     28.85 o 
  -3  -2  13      171.41      237.08     34.06 o 
  -2  -2  13     1398.42     1364.82     29.16 o 
  -1  -2  13     3892.73     3935.88     66.63 o 
   0  -2  13      531.52      522.28     26.19 o 
   1  -2  13      544.20      558.10     22.22 o 
   2  -2  13     2793.76     2783.30     64.07 o 
   3  -2  13     2552.56     2488.54     63.83 o 
   4  -2  13      186.15      184.22     21.48 o 
   5  -2  13      810.16      862.31     54.53 o 
  -7  -1  13     2461.71     2334.23    107.81 o 
  -6  -1  13      535.46      483.97     42.35 o 
  -5  -1  13        6.99       26.67     16.14 o 
  -4  -1  13     1615.78     1677.24     53.08 o 
  -3  -1  13     2503.36     2294.45    119.19 o 
  -2  -1  13     1037.92     1063.00     36.72 o 
  -1  -1  13       49.46       58.42     17.77 o 
   0  -1  13     1228.76     1211.38     41.26 o 
   1  -1  13     2407.15     2449.90     59.46 o 
   2  -1  13     1291.43     1251.91     47.15 o 
   3  -1  13      188.43      183.55     25.92 o 
   4  -1  13     2151.05     2171.96     61.91 o 
   5  -1  13     2243.61     2170.58     72.43 o 
  -7   0  13      502.44      450.20     44.43 o 
  -6   0  13      445.76      461.04     31.84 o 
  -5   0  13     1983.95     2038.56     65.90 o 
  -4   0  13     1407.22     1353.47    100.48 o 
  -3   0  13      113.12      112.84      7.45 o 
  -2   0  13     1036.14     1109.67     35.71 o 
  -1   0  13     3670.61     3630.73     63.09 o 
   0   0  13     1869.14     1872.37     39.00 o 
   1   0  13      132.72      131.74     15.27 o 
   2   0  13      768.50      769.40     26.61 o 
   3   0  13     1543.01     1495.90     49.42 o 
   4   0  13      738.76      697.72     34.65 o 
  -7   1  13      778.80      839.62     43.98 o 
  -6   1  13     2659.18     2286.95    449.31 o 
  -5   1  13     1176.10     1252.27     69.01 o 
  -4   1  13      397.68      391.10     31.52 o 
  -3   1  13     1734.82     1724.44     32.91 o 
  -2   1  13     3179.73     3167.11     82.77 o 
  -1   1  13      746.27      682.69     22.84 o 
   0   1  13      588.41      612.37     23.08 o 
   1   1  13     2668.74     2533.18     72.08 o 
   2   1  13     3376.10     3297.14     83.77 o 
   3   1  13      217.90      230.17     18.67 o 
   4   1  13      169.49      170.10     18.37 o 
  -7   2  13     1482.55     1398.58     83.23 o 
  -6   2  13      104.43       90.34     25.47 o 
  -5   2  13     1217.90     1166.33     66.33 o 
  -4   2  13     4001.51     3961.75     70.37 o 
  -3   2  13     1220.82     1265.23     32.45 o 
  -2   2  13        1.49       12.17     12.40 o 
  -1   2  13     1143.75     1150.94     35.89 o 
   0   2  13     3608.61     3529.72    117.05 o 
   1   2  13     1339.04     1286.15     54.83 o 
   2   2  13       74.95       65.51     17.85 o 
   3   2  13     1531.02     1608.65     52.76 o 
  -7   3  13       16.53       37.32     21.62 o 
  -6   3  13     1814.64     1852.93    101.00 o 
  -5   3  13     1788.80     1818.15     50.22 o 
  -4   3  13      623.01      654.99     29.49 o 
  -3   3  13      654.39      645.00     32.99 o 
  -2   3  13     1344.25     1397.42     47.53 o 
  -1   3  13     1075.32     1094.95     40.27 o 
   0   3  13       80.01       88.59     14.35 o 
   1   3  13     1478.65     1457.07     49.71 o 
   2   3  13     2567.00     2417.83    113.32 o 
  -6   4  13      814.20      872.52     36.77 o 
  -5   4  13        6.23       10.26     11.85 o 
  -4   4  13     1094.85     1168.55     65.71 o 
  -3   4  13     2675.80     2651.84     91.41 o 
  -2   4  13      815.86      813.04     48.73 o 
  -1   4  13       30.87       28.47     17.65 o 
   0   4  13      715.43      754.28     37.05 o 
   1   4  13     1956.55     1884.83     94.43 o 
  -4   5  13      972.96      978.52     41.45 o 
  -3   5  13      102.03       87.09     15.84 o 
  -2   5  13      687.08      667.88     64.64 o 
  -1   5  13     1096.68     1091.47     54.95 o 
  -1  -8  14      476.28      474.49     43.54 o 
   0  -8  14     2472.89     2387.84     97.74 o 
   1  -8  14     2015.90     2038.64     82.93 o 
   2  -8  14        4.20        4.37      8.74 o 
   3  -8  14      884.82      883.22     30.09 o 
  -3  -7  14      635.28      600.96     86.49 o 
  -2  -7  14     2294.70     2272.92    102.48 o 
  -1  -7  14     1679.61     1563.26     75.53 o 
   0  -7  14      298.58      310.40     30.80 o 
   1  -7  14      229.97      206.74     25.18 o 
   2  -7  14     2201.46     2107.02     45.13 o 
   3  -7  14     1219.60     1207.31     29.31 o 
   4  -7  14       32.47       52.48     11.55 o 
  -4  -6  14     1242.65     1227.68     77.60 o 
  -3  -6  14     2562.71     2604.05    114.92 o 
  -2  -6  14      865.32      895.66     55.39 o 
  -1  -6  14      145.51      152.24     23.69 o 
   0  -6  14     1922.02     1913.65     76.71 o 
   1  -6  14     2958.08     2910.83     88.26 o 
   2  -6  14      997.27      954.78     34.58 o 
   3  -6  14       40.33       55.81      8.53 o 
   4  -6  14     2058.82     1999.48     64.28 o 
  -5  -5  14     1951.72     1971.11    161.42 o 
  -4  -5  14     1338.93     1329.87     75.82 o 
  -3  -5  14       93.24       80.86     22.21 o 
  -2  -5  14      889.36      846.79     83.52 o 
  -1  -5  14     1709.06     1808.80     75.82 o 
   0  -5  14     1729.23     1831.60     72.57 o 
   1  -5  14        1.22       14.68      5.53 o 
   2  -5  14     1292.42     1391.06     83.96 o 
   3  -5  14     2835.08     2736.07     75.50 o 
   4  -5  14     1278.98     1328.69     50.29 o 
  -5  -4  14      777.38      827.84     59.83 o 
  -4  -4  14       81.18       48.87     34.65 o 
  -3  -4  14     2247.16     2374.21     99.81 o 
  -2  -4  14     2717.55     2640.78    150.76 o 
  -1  -4  14      666.95      705.22     43.54 o 
   0  -4  14      726.61      717.08     21.02 o 
   1  -4  14     2624.65     2687.38     44.33 o 
   2  -4  14     3194.51     3246.07     69.50 o 
   3  -4  14      365.19      371.85     27.19 o 
   4  -4  14      273.79      307.84     28.44 o 
  -6  -3  14        4.99       -1.48     13.62 o 
  -5  -3  14      624.12      637.09     51.24 o 
  -4  -3  14     3251.36     3299.20    191.93 o 
  -3  -3  14     1285.87     1310.02     66.64 o 
  -2  -3  14      337.37      412.28     56.72 o 
  -1  -3  14      829.16      826.91     43.61 o 
   0  -3  14     3001.63     2965.02     78.70 o 
   1  -3  14     1436.56     1508.53     55.31 o 
   2  -3  14        1.94       13.47      7.35 o 
   3  -3  14     1300.37     1274.35     49.39 o 
   4  -3  14     1899.10     1876.03     82.15 o 
  -6  -2  14     1829.26     1864.18     97.74 o 
  -5  -2  14     1525.92     1568.30     81.15 o 
  -4  -2  14      147.07      151.61     22.42 o 
  -3  -2  14      840.10      947.27     43.54 o 
  -2  -2  14     1732.21     1829.66     66.15 o 
  -1  -2  14     1095.27     1063.87     37.90 o 
   0  -2  14      780.26      809.15     28.68 o 
   1  -2  14      468.97      401.66     54.94 o 
   2  -2  14     2663.02     2619.83     78.20 o 
   3  -2  14     2271.64     2163.48     60.56 o 
   4  -2  14       61.86       63.54     15.14 o 
  -6  -1  14     1379.85     1423.76     81.45 o 
  -5  -1  14       60.47       74.70     16.00 o 
  -4  -1  14      966.75     1018.42     52.74 o 
  -3  -1  14     3122.83     3355.94    107.73 o 
  -2  -1  14      871.79      827.26     54.79 o 
  -1  -1  14       43.44       40.94      9.80 o 
   0  -1  14      958.55      983.32     35.21 o 
   1  -1  14     1752.30     1687.17     60.49 o 
   2  -1  14      793.85      817.72     47.24 o 
   3  -1  14      226.98      212.11     19.73 o 
   4  -1  14     1943.50     1859.63     69.23 o 
  -6   0  14       46.50       66.94     17.17 o 
  -5   0  14     1482.25     1610.74     61.51 o 
  -4   0  14     1402.16     1599.10     81.15 o 
  -3   0  14      129.04      114.71     17.04 o 
  -2   0  14      525.80      537.93     21.34 o 
  -1   0  14     2979.16     2928.39     71.42 o 
   0   0  14     1559.12     1531.87     41.05 o 
   1   0  14       16.75       21.47      8.15 o 
   2   0  14      942.55      927.27     59.09 o 
   3   0  14     2279.12     2116.48     68.18 o 
  -6   1  14     1105.97     1156.90     76.71 o 
  -5   1  14      675.88      777.78     58.94 o 
  -4   1  14      189.50      217.40     33.47 o 
  -3   1  14     2225.51     2139.45     49.18 o 
  -2   1  14     2424.02     2371.62     56.79 o 
  -1   1  14      533.76      545.66     37.54 o 
   0   1  14      155.90      145.54     16.59 o 
   1   1  14     1603.93     1572.96     45.04 o 
   2   1  14     2080.73     1962.90    105.23 o 
  -6   2  14        0.71       31.40     21.33 o 
  -5   2  14      810.94      956.08     69.01 o 
  -4   2  14     1578.40     1586.98     42.95 o 
  -3   2  14     1541.62     1497.90     39.47 o 
  -2   2  14       19.85       41.10      9.99 o 
  -1   2  14     1608.09     1606.66     46.11 o 
   0   2  14     2241.96     2156.87     72.27 o 
   1   2  14     1047.03     1025.53     44.52 o 
   2   2  14        8.50       18.12     10.88 o 
  -5   3  14     1091.07     1242.20     83.52 o 
  -4   3  14      223.17      196.63     17.44 o 
  -3   3  14       31.31       43.92     11.14 o 
  -2   3  14     2144.15     2089.53     96.82 o 
  -1   3  14     1247.94     1237.44     63.24 o 
   0   3  14      141.39      138.15     20.32 o 
  -3   4  14     1392.22     1347.87     59.74 o 
  -2   4  14     1053.60     1031.68     47.98 o 
  -1  -7  15     3174.57     3320.82    131.51 o 
   0  -7  15      503.23      515.66     42.06 o 
   1  -7  15      187.68      167.05     25.47 o 
   2  -7  15     1621.25     1672.55     71.68 o 
  -2  -6  15      800.15      762.97     89.74 o 
  -1  -6  15        7.65       22.81     15.99 o 
   0  -6  15     1851.51     1872.77     81.75 o 
   1  -6  15     2610.83     2598.72     98.63 o 
   2  -6  15      770.26      834.38     32.34 o 
   3  -6  15       50.73       63.86     14.52 o 
  -3  -5  15       48.46       44.72     20.73 o 
  -2  -5  15      857.02      857.16     55.39 o 
  -1  -5  15     2293.01     2373.33     98.63 o 
   0  -5  15     1142.42     1134.68     58.94 o 
   1  -5  15        9.27       15.70     13.92 o 
   2  -5  15     1748.96     1817.12     67.82 o 
   3  -5  15     1461.67     1506.45     44.64 o 
  -4  -4  15      176.74      164.09     31.40 o 
  -3  -4  15     2238.80     2204.80    102.18 o 
  -2  -4  15     3005.17     2934.89    117.59 o 
  -1  -4  15      524.57      564.23     42.65 o 
   0  -4  15      987.96     1099.44     59.83 o 
   1  -4  15     3570.83     3582.14     67.36 o 
   2  -4  15     2238.97     2223.65     57.55 o 
   3  -4  15       41.21       49.97     10.35 o 
  -5  -3  15      586.06      579.63     53.91 o 
  -4  -3  15     1645.41     1693.58     89.15 o 
  -3  -3  15     1187.61     1031.31    107.22 o 
  -2  -3  15       10.16       12.28     12.29 o 
  -1  -3  15      885.43      976.03     41.76 o 
   0  -3  15     3292.47     3239.13     60.23 o 
   1  -3  15     1073.83     1109.43     30.29 o 
   2  -3  15       26.72       32.79      8.88 o 
   3  -3  15     2357.51     2367.18     52.36 o 
  -5  -2  15     1622.93     1589.03     90.34 o 
  -4  -2  15      193.67      216.78     23.24 o 
  -3  -2  15      254.27      291.20     32.19 o 
  -2  -2  15     1926.92     2080.62     68.54 o 
  -1  -2  15     1567.64     1553.78     74.64 o 
   0  -2  15      172.74      161.11     16.29 o 
   1  -2  15      439.02      509.90     43.54 o 
   2  -2  15     2472.39     2407.22     79.77 o 
   3  -2  15     1828.02     1748.75     82.04 o 
  -5  -1  15       27.68       16.65     13.06 o 
  -4  -1  15     1532.86     1574.56     63.13 o 
  -3  -1  15     1747.75     1758.45     87.67 o 
  -2  -1  15     1709.81     1733.86     85.89 o 
  -1  -1  15       20.38       33.26     11.97 o 
   0  -1  15     1231.94     1297.92     56.27 o 
   1  -1  15     1482.63     1493.61     51.51 o 
   2  -1  15      185.81      189.47     25.52 o 
  -5   0  15     1377.99     1317.72     84.12 o 
  -4   0  15     1073.40     1110.10     71.68 o 
  -3   0  15       12.32       29.62     19.25 o 
  -2   0  15      674.64      679.60     30.79 o 
  -1   0  15     2186.97     2071.89     49.42 o 
   0   0  15     1309.95     1378.13     38.29 o 
   1   0  15       15.55       42.57     13.72 o 
   2   0  15     1323.82     1268.31     52.35 o 
  -5   1  15      176.43      176.82     35.25 o 
  -4   1  15      127.32      116.40     50.94 o 
  -3   1  15     1755.45     1750.75     95.96 o 
  -2   1  15     1779.12     1721.93     49.80 o 
  -1   1  15      260.75      234.01     17.42 o 
   0   1  15      198.60      199.54     17.47 o 
   1   1  15     1605.26     1591.06     64.13 o 
  -4   2  15     1072.55     1094.70     79.67 o 
  -3   2  15      792.38      831.62     29.36 o 
  -2   2  15       32.09       35.55     10.66 o 
  -1   2  15     1078.75     1015.36     50.68 o 
  -1  -5  16     2895.15     2849.59    120.84 o 
   0  -5  16     1384.16     1448.93    119.36 o 
   1  -5  16       30.49       53.02     20.73 o 
  -2  -4  16     1994.19     1960.44     95.96 o 
  -1  -4  16      284.16      228.36     58.05 o 
   0  -4  16      984.42     1174.96     71.38 o 
  -3  -3  16      985.65     1021.54     69.01 o 
  -2  -3  16       33.14       38.73     14.35 o 
  -1  -3  16     1229.98     1089.50    334.24 o 
   0  -3  16     2173.57     2465.74    170.01 o 
   1  -3  16      414.90      381.39     36.07 o 
  -3  -2  16      961.50     1034.47     52.13 o 
  -2  -2  16     2603.22     2757.77    124.40 o 
  -1  -2  16     1945.58     2101.13    100.11 o 
   0  -2  16       10.14        9.48     25.47 o 
   1  -2  16      812.00      891.95     39.64 o 
  -3  -1  16     1764.00     1823.02     99.81 o 
  -2  -1  16      822.13      771.86     59.83 o 
  -1  -1  16      113.03       86.78     25.47 o 
   0  -1  16     1443.10     1464.39     54.70 o 
  -2   0  16      874.91      986.00     71.38 o 
  -1   0  16     1375.00     1378.94     66.56 o 
                                                 
